# Supplementary material for: ChemBioSim: Enhancing Conformal Prediction of In Vivo Toxicity by Use of Predicted Bioactivities
Source: J Chem Inf Model. 2021 Jun 21;61(7):3255–72. doi: 10.1021/acs.jcim.1c00451 (PMC8317154; doi:10.1021/acs.jcim.1c00451)
Supplement: Supplementary file 2 — ci1c00451_si_002.zip [file ci1c00451_si_002.zip]

Archive with 10 entries (10 files):
- Table_S1.csv
- Table_S10.csv
- Table_S2.csv
- Table_S3.csv
- Table_S4.csv
- Table_S5.csv
- Table_S6.csv
- Table_S7.csv
- Table_S8.csv
- Table_S9.csv
