# Supplementary material for: ChemBioSim: Enhancing Conformal Prediction of In Vivo Toxicity by Use of Predicted Bioactivities
Source: J Chem Inf Model. 2021 Jun 21;61(7):3255–72. doi: 10.1021/acs.jcim.1c00451 (PMC8317154; doi:10.1021/acs.jcim.1c00451)
Supplement: Supplementary file 2 — ci1c00451_si_002.zip [file ci1c00451_si_002.zip › Table_S1.csv]

Endpoint	Data sources	Download link*	Query (json format)	MD5 file checksum	Checksum input file
MNT	10.1016/j.yrtph.2020.104620			6174327EB2B69D4326B36E5D610ACDE7	Supplementary .xlsx file
	eChemPortal (active)	https://www.echemportal.org/echemportal/property-search	{"blocks":[{"level":0,"type":"property","id":"dis3i1p7tjkdijou2p","label":"Genetic toxicity in vivo","endpointKind":"GeneticToxicityVivo"}],"endpoints":{"dis3i1p7tjkdijou2p":{"ENDPOINT_STUDY_RECORD.GeneticToxicityVivo.AdministrativeData.StudyResultType":{"1342":"","phrase":["1895"]},"ENDPOINT_STUDY_RECORD.GeneticToxicityVivo.AdministrativeData.Reliability":{"1342":"","phrase":["16","18","24","134…	6D1771634AE4FBDFDC9C517A0F2594FC	.csv file resulting from eChemPortal query
	eChemPortal (inactive)	https://www.echemportal.org/echemportal/property-search	{"blocks":[{"level":0,"type":"property","id":"dis3i1p7tjkdijou2p","label":"Genetic toxicity in vivo","endpointKind":"GeneticToxicityVivo"}],"endpoints":{"dis3i1p7tjkdijou2p":{"ENDPOINT_STUDY_RECORD.GeneticToxicityVivo.AdministrativeData.StudyResultType":{"1342":"","phrase":["1895"]},"ENDPOINT_STUDY_RECORD.GeneticToxicityVivo.AdministrativeData.Reliability":{"1342":"","phrase":["16","18","24","134…	10BC1CB5B9C4F0FEDDAEF41600E13937	.csv file resulting from eChemPortal query
DILI	10.1016/j.drudis.2016.02.015			4EA88A5523A6717B9118AF7C4DAA9442	Supplementary .xlsx file
DICC	10.1021/acs.jcim.7b00641			80B6A4048F31A9EC74DD84522B1F861D	Supplementary .xlsx file
* Missing download links correspond to data sets available as supplementary material of the publication indicated as data source
