# Supplementary material for: ChemBioSim: Enhancing Conformal Prediction of In Vivo Toxicity by Use of Predicted Bioactivities
Source: J Chem Inf Model. 2021 Jun 21;61(7):3255–72. doi: 10.1021/acs.jcim.1c00451 (PMC8317154; doi:10.1021/acs.jcim.1c00451)
Supplement: Supplementary file 2 — ci1c00451_si_002.zip [file ci1c00451_si_002.zip › Table_S10.csv]

Endpoint	Feature type	Feature*	Mean coefficient**
MNT	BIO	p1 AMES	1
MNT	BIO	p1 eMolTox - Agonist of the p53 signaling pathway	0.7
MNT	CHEM	Fingerprint (byte vector 1994)	0.28
MNT	CHEM	Fingerprint (byte vector 1730)	0.25
MNT	BIO	p0 ToxCast - BSK BE3C IP10 down	0.25
MNT	CHEM	Fingerprint (byte vector 1809)	0.23
MNT	BIO	p0 ToxCast - BSK KF3CT MCP1 down	0.21
MNT	BIO	p0 Chromosome aberration	0.19
MNT	BIO	p0 PGP inhibition	0.19
MNT	BIO	p1 ToxCast - TOX21 CAR Antagonist	0.18
MNT	CHEM	Fingerprint (byte vector 302)	0.17
MNT	CHEM	Fingerprint (byte vector 1375)	0.16
MNT	CHEM	Fingerprint (byte vector 343)	0.16
MNT	CHEM	Fingerprint (byte vector 853)	0.15
MNT	CHEM	Fingerprint (byte vector 1181)	0.15
DILI	BIO	p1 Bioavailability	1
DILI	BIO	p1 eMolTox - Modulator of Mu opioid receptor	0.73
DILI	CHEM	Physicochemical descriptor (peoe VSA3)	0.66
DILI	CHEM	Fingerprint (byte 845)	0.65
DILI	BIO	p1 ToxCast - OT ER ERbERb 1440	0.45
DILI	BIO	p0 eMolTox - Modulator of GABA-A receptor alpha-2beta-3gamma-2	0.45
DILI	CHEM	Physicochemical descriptor (MQN34)	0.43
DILI	BIO	p0 eMolTox - Modulator of Muscarinic acetylcholine receptor M1	0.42
DILI	BIO	p0 ToxCast - ATG PXRE CIS dn	0.39
DILI	BIO	p0 ToxCast - TOX21 ERR Antagonist	0.38
DILI	CHEM	Physicochemical descriptor (MQN25)	0.38
DILI	CHEM	Fingerprint (byte vector1036)	0.35
DILI	BIO	p1 eMolTox – Antagonist of the retinoid-related orphan receptor gamma (ROR-gamma) signaling pathway	0.35
DILI	CHEM	Physicochemical descriptor (fraction of CSP3)	0.34
DILI	BIO	p0 eMolTox – Agonist of the peroxisome proliferator-activated receptor gamma (PPARg) signaling pathway	0.33
DICC	BIO	p0 Bioavailability	1
DICC	BIO	p1 Bioavailability	0.96
DICC	BIO	p0 ToxCast - ACEA AR antagonist 80hr	0.27
DICC	BIO	p0 ToxCast - TOX21 ERa LUC VM7 agonist	0.26
DICC	BIO	p0 eMolTox - Cytotoxicity in HEK293 cells - 24 hour	0.23
DICC	BIO	p0 ToxCast - TOX21 AR LUC MDAKB2 agonist	0.22
DICC	BIO	p0 Chromosome aberration	0.2
DICC	BIO	p0 ToxCast - TOX21 p53 BLA p2 ratio	0.17
DICC	BIO	p1 eMolTox - Differential cytotoxicity (isogenic chicken DT40 Rev3 mutant cell line)	0.16
DICC	BIO	p1 AMES	0.14
DICC	BIO	p0 ToxCast - TOX21 Aromatase Inhibition	0.14
DICC	BIO	p1 eMolTox - Modulator_of_Alpha-2a_adrenergic_receptor	0.14
DICC	BIO	p0 eMolTox – Agonist of the peroxisome proliferator-activated receptor gamma (PPARg) signaling pathway	0.13
DICC	BIO	p1 ToxCast – ATG ERE CIS up	0.13
DICC	BIO	p0 ToxCast - TOX21 HDAC Inhibition	0.11
* p0 and p1 denote the predicted p-values for the inactive (0) and active (1) classes.
** Normalized mean lasso coefficients over 5-fold CV.
