# Supplementary material for: ChemBioSim: Enhancing Conformal Prediction of In Vivo Toxicity by Use of Predicted Bioactivities
Source: J Chem Inf Model. 2021 Jun 21;61(7):3255–72. doi: 10.1021/acs.jcim.1c00451 (PMC8317154; doi:10.1021/acs.jcim.1c00451)
Supplement: Supplementary file 2 — ci1c00451_si_002.zip [file ci1c00451_si_002.zip › Table_S2.csv]

Database/Endpoint	Description	Data sources	Download link*	Query (json format)	MD5 file checksum	Checksum input file
ToxCast database	The ToxCast project is run by the U.S. Environmental Protection Agency (EPA) and has screened thousands of compounds in more than 700 high-throughput assays so far. In this work, the ToxCast database serves as the primary source of in vitro assay data. Binary activity labels for the individual endpoints ("active" and "inactive") were assigned based on the binary "hit-call" values ("0" and "1") ob…	ToxCast version 3.3	ftp://newftp.epa.gov/COMPTOX/High_Throughput_Screening_Data/InVitroDB_V3.3/ToxCast_Data_July_2020/		962EFEE512FEE51DFAFB2FECD210ACB5	"INVITRODB_V3_3_LEVEL5.zip" file
eMolTox database	The eMolTox web server contains models for the prediction of the activity of compounds in 174 in vitro and in vivo toxicity-related assays. The experimental data used for training these models is also available and was collected for this study. The activity labels provided with the eMolTox database are binary and were directly used. In analogy to the protocol followed for the ToxCast database, on…	10.1093/bioinformatics/bty135	http://xundrug.cn/moltox/about		3401033F5FC1CB907AB295419199301D	"train_data" .tar.gz file
AMES mutagenicity assay	For the AMES assay, data from the European Chemicals Agency (ECHA) available at the eChemPortal were collected. Only experimental data derived according to the OECD Guidelines referring to this genotoxicity assay (OECD Guideline 471, 473 or 476; or equivalent) were considered. All assay outcomes annotated as unreliable or related to compounds that are cytotoxic were discarded. All compounds (iden…	10.1021/ci900161g			AA408BCD82C3F98D086C9D63C38AA488	Supplementary .smi file
		10.2903/sp.efsa.2019.EN-1598	https://efsa.onlinelibrary.wiley.com/doi/10.2903/sp.efsa.2019.EN-1598		2DE6AFD2C3F46FE5238E48E25350ED62	Supplementary .xlsx file
		eChemPortal (active)	https://www.echemportal.org/echemportal/property-search	{"blocks":[{"level":0,"type":"property","id":"ifmhvogurmskdigbmf4","label":"Genetic toxicity in vitro","endpointKind":"GeneticToxicityVitro"}],"endpoints":{"ifmhvogurmskdigbmf4":{"ENDPOINT_STUDY_RECORD.GeneticToxicityVitro.AdministrativeData.StudyResultType":{"1342":"","phrase":["1895"]},"ENDPOINT_STUDY_RECORD.GeneticToxicityVitro.AdministrativeData.Reliability":{"1342":"","phrase":["16","18","24…	9E450D7E6F3C9FC0D833993187E7D4CE	.csv file resulting from eChemPortal query
		eChemPortal (inactive)	https://www.echemportal.org/echemportal/property-search	{"blocks":[{"level":0,"type":"property","id":"ifmhvogurmskdigbmf4","label":"Genetic toxicity in vitro","endpointKind":"GeneticToxicityVitro"}],"endpoints":{"ifmhvogurmskdigbmf4":{"ENDPOINT_STUDY_RECORD.GeneticToxicityVitro.AdministrativeData.StudyResultType":{"1342":"","phrase":["1895"]},"ENDPOINT_STUDY_RECORD.GeneticToxicityVitro.AdministrativeData.Reliability":{"1342":"","phrase":["16","18","24…	7126FB1A36E9CAB84303669F68CD14A6	.csv file resulting from eChemPortal query
Chromosome aberration assay	For the chromosome aberration assay, data from the European Chemicals Agency (ECHA) available at the eChemPortal were collected. Only experimental data derived according to the OECD Guideline referring to this genotoxicity assay (OECD Guidelines 473 or equivalent) were considered. All assay outcomes annotated as unreliable or related to compounds that are cytotoxic were discarded. All compounds (…	10.2903/sp.efsa.2019.EN-1598	https://efsa.onlinelibrary.wiley.com/doi/10.2903/sp.efsa.2019.EN-1598		2DE6AFD2C3F46FE5238E48E25350ED62	Supplementary .xlsx file
		eChemPortal (active)	https://www.echemportal.org/echemportal/property-search	{"blocks":[{"level":0,"type":"property","id":"ifmhvogurmskdigbmf4","label":"Genetic toxicity in vitro","endpointKind":"GeneticToxicityVitro"}],"endpoints":{"ifmhvogurmskdigbmf4":{"ENDPOINT_STUDY_RECORD.GeneticToxicityVitro.AdministrativeData.StudyResultType":{"1342":"","phrase":["1895"]},"ENDPOINT_STUDY_RECORD.GeneticToxicityVitro.AdministrativeData.Reliability":{"1342":"","phrase":["16","18","24…	EEF5BCA9FF1A0FD128026410D4B83345	.csv file resulting from eChemPortal query
		eChemPortal (inactive)	https://www.echemportal.org/echemportal/property-search	{"blocks":[{"level":0,"type":"property","id":"ifmhvogurmskdigbmf4","label":"Genetic toxicity in vitro","endpointKind":"GeneticToxicityVitro"}],"endpoints":{"ifmhvogurmskdigbmf4":{"ENDPOINT_STUDY_RECORD.GeneticToxicityVitro.AdministrativeData.StudyResultType":{"1342":"","phrase":["1895"]},"ENDPOINT_STUDY_RECORD.GeneticToxicityVitro.AdministrativeData.Reliability":{"1342":"","phrase":["16","18","24…	4408C9F92CAA548888BC21A72D5B4CEE	.csv file resulting from eChemPortal query
Mammalian mutagenicity assay	For the mammalian cell gene mutation assay, data from the European Chemicals Agency (ECHA) available at the eChemPortal were collected. Only experimental data derived according to the OECD Guideline referring to this genotoxicity assay (OECD Guidelines 476 or equivalent) were considered. All assay outcomes annotated as unreliable or related to compounds that are cytotoxic were discarded. All comp…	10.2903/sp.efsa.2019.EN-1598	https://efsa.onlinelibrary.wiley.com/doi/10.2903/sp.efsa.2019.EN-1598		2DE6AFD2C3F46FE5238E48E25350ED62	Supplementary .xlsx file
		eChemPortal (active)	https://www.echemportal.org/echemportal/property-search	{"blocks":[{"level":0,"type":"property","id":"ifmhvogurmskdigbmf4","label":"Genetic toxicity in vitro","endpointKind":"GeneticToxicityVitro"}],"endpoints":{"ifmhvogurmskdigbmf4":{"ENDPOINT_STUDY_RECORD.GeneticToxicityVitro.AdministrativeData.StudyResultType":{"1342":"","phrase":["1895"]},"ENDPOINT_STUDY_RECORD.GeneticToxicityVitro.AdministrativeData.Reliability":{"1342":"","phrase":["16","18","24…	3E83FF9EBC8E392FE5D0BEA55934D817	.csv file resulting from eChemPortal query
		eChemPortal (inactive)	https://www.echemportal.org/echemportal/property-search	{"blocks":[{"level":0,"type":"property","id":"ifmhvogurmskdigbmf4","label":"Genetic toxicity in vitro","endpointKind":"GeneticToxicityVitro"}],"endpoints":{"ifmhvogurmskdigbmf4":{"ENDPOINT_STUDY_RECORD.GeneticToxicityVitro.AdministrativeData.StudyResultType":{"1342":"","phrase":["1895"]},"ENDPOINT_STUDY_RECORD.GeneticToxicityVitro.AdministrativeData.Reliability":{"1342":"","phrase":["16","18","24…	96602EA7965095B4245A96C9015450A1	.csv file resulting from eChemPortal query
Bioavailability	A data set describing human oral bioavailability was collected from Falcón-Cano et al.[27] To derive a binary label for the bioavailability data indicated in the data set, a cut-off of 50% bioavailability, as proposed by Falcón-Cano et al., was applied (compounds were labeled "inactive" if the bioavailability percentage is lower than 50%; otherwise they were labeled "active").	doi.org/10.1021/acs.jcim.0c00019			8DE686BF3664E5CC327420CDA7EB8480	Supplementary .xlsx file
Permeability	Permeability data were obtained from the work of Wang et al.[30] on Caco-2 cells, where the permeability of a compound is indicated by its apparent permeability coefficient (Papp). To derive binary labels, a cut-off of 20 × 10–6 cm/s was applied on the Papp values, as proposed by Wang et al. (compounds were labeled "inactive" if the Papp value is lower than the threshold; otherwise they were labe…	10.1021/acs.jcim.5b00642			879BA561143296B2DD99C334F9A66A9E	Supplementary .xlsx file
Thyroid hormone homeostasis	Nine data sets for molecular initiating events related to thyroid hormone homeostasis were collected from Garcia de Lomana et al.[31] These nine assays describe inhibitors of deiodinases 1, 2 and 3, thyroid peroxidase and sodium iodide symporter; antagonists of the thyroid hormone receptor, thyrotropin-releasing hormone receptor and thyroid stimulating hormone receptor (TSHR); as well as agonists…	10.1021/acs.chemrestox.0c00304			6415103CF4F96B9D4F8845765F30475B	Supplementary .xlsx file
P-Glycoprotein inhibition	A data set on P-Glycoprotein (ABCB1) inhibition by small molecules was obtained from Broccatelli et al.[32] The binary activity labels provided with this data set are based on IC50 and percent inhibition values of the compounds and were used as is.	10.1021/jm101421d			7FFACE7954090CBD2847BC41ADE7D42A	Supplementary .xls file
* Missing download links correspond to data sets directly available as supplementary material of the publication indicated as data source
