# Supplementary material for: ChemBioSim: Enhancing Conformal Prediction of In Vivo Toxicity by Use of Predicted Bioactivities
Source: J Chem Inf Model. 2021 Jun 21;61(7):3255–72. doi: 10.1021/acs.jcim.1c00451 (PMC8317154; doi:10.1021/acs.jcim.1c00451)
Supplement: Supplementary file 2 — ci1c00451_si_002.zip [file ci1c00451_si_002.zip › Table_S3.csv]

Endpoint	Active	Inactive	Total
AMES	3530	5136	8666
Mammalian_cell_gene_mutation	56	789	845
Chromosome_aberration	143	813	956
Human_oral_bioavailability	797	678	1475
PGP_inhibition	651	567	1218
Caco-2	328	718	1046
DIO1_inhibition	108	1563	1671
DIO2_inhibition	175	1504	1679
DIO3_inhibition	180	1498	1678
TPO_inhibition	252	780	1032
TR_antagonism	1209	4912	6121
NIS_inhibition	49	736	785
TRHR_antagonism	52	6340	6392
TSHR_antagonism	102	6380	6482
TSHR_agonism	196	6379	6575
eMolTox_Modulator_of_Muscarinic_acetylcholine_receptor_M5	287	1625	1912
eMolTox_Antagonist_of_the_thyroid_receptor_(TR)_signaling_pathway	356	5102	5458
eMolTox_Modulator_of_Glucocorticoid_receptor	1778	9373	11151
eMolTox_Mutagenicity	3299	2758	6057
eMolTox_Modulator_of_GABA-A_receptor_alpha-5beta-3gamma-2	601	1896	2497
eMolTox_Modulator_of_Muscarinic_acetylcholine_receptor_M2	1075	5730	6805
eMolTox_Modulator_of_Neuropeptide_Y_receptor_type_1	381	1990	2371
eMolTox_Modulator_of_Cannabinoid_CB2_receptor	3527	11052	14579
eMolTox_Modulator_of_Androgen_Receptor	1269	6890	8159
eMolTox_Modulator_of_Monoamine_oxidase_A	435	2250	2685
eMolTox_Agonist_of_the_thyroid_stimulating_hormone_receptor_(TSHR)_signaling_pathway	310	6241	6551
eMolTox_Modulator_of_Cholecystokinin_A_receptor	247	1325	1572
eMolTox_Modulator_of_Neurokinin_1_receptor	2008	9501	11509
eMolTox_Modulator_of_Serotonin_2c_(5-HT2c)_receptor	2136	11622	13758
eMolTox_Modulator_of_GABA-A_receptor_alpha-2beta-3gamma-2	485	1897	2382
eMolTox_Modulator_of_Acetylcholinesterase	1717	9250	10967
eMolTox_Modulator_of_Cannabinoid_CB1_receptor	2714	11627	14341
eMolTox_Modulator_of_Neurokinin_2_receptor	666	3640	4306
eMolTox_Modulator_of_Histamine_H1_receptor	858	4550	5408
eMolTox_Modulator_of_Alpha-1a_adrenergic_receptor	1265	7183	8448
eMolTox_Antagonist_of_the_androgen_receptor_(AR)_signaling_pathway	507	5640	6147
eMolTox_Modulator_of_Neuronal_acetylcholine_receptor_protein_alpha-7_subunit	344	1920	2264
eMolTox_Activator_Alzheimers_amyloid_precursor	1982	19855	21837
eMolTox_Differential_cytotoxicity_(isogenic_chicken_DT40_Rev3_mutant_cell_line)	1923	4367	6290
eMolTox_Antagonist_of_the_estrogen_receptor_alpha_(ER-alpha)_signaling_pathway_dup	348	5936	6284
eMolTox_Modulator_of_HERG	1568	8027	9595
eMolTox_Antagonist_of_the_retinoic_acid_receptor_(RAR)_signaling_pathway	540	4672	5212
eMolTox_Modulator_of_Serotonin_2b_(5-HT2b)_receptor	1053	5552	6605
eMolTox_Modulator_of_Platelet-derived_growth_factor_receptor_beta	712	3600	4312
eMolTox_Antagonist_of_the_retinoid-related_orphan_receptor_gamma_(ROR-gamma)_signaling_pathway	483	4600	5083
eMolTox_Modulator_of_Serotonin_1a_(5-HT1a)_receptor	3000	11721	14721
eMolTox_Modulator_of_Neuronal_acetylcholine_receptor_alpha4beta2	525	2960	3485
eMolTox_Agonist_of_H2AX	379	6241	6620
eMolTox_Modulator_of_GABA-A_receptor_alpha-3beta-3gamma-2	610	1898	2508
eMolTox_Induce_genotoxicity_in_human_embryonic_kidney_cells	274	6772	7046
eMolTox_Modulator_of_Glutamate_NMDA_receptor	254	1335	1589
eMolTox_Modulator_of_Norepinephrine_transporter	1953	11164	13117
eMolTox_Modulator_of_Serotonin_transporter	3123	11233	14356
eMolTox_Modulator_of_Sodium_channel_protein_type_IX_alpha_subunit	2116	8545	10661
eMolTox_Agonist_of_the_AP-1_signaling_pathway	552	5878	6430
eMolTox_Agonist_of_the_p53_signaling_pathway	494	6307	6801
eMolTox_Modulator_of_Serotonin_3a_(5-HT3a)_receptor	329	1825	2154
eMolTox_Modulator_of_Serotonin_1b_(5-HT1b)_receptor	863	4535	5398
eMolTox_Modulator_of_Delta_opioid_receptor	2144	11186	13330
eMolTox_Modulator_of_Vascular_endothelial_growth_factor_receptor_1	1030	5204	6234
eMolTox_Modulator_of_Beta-2_adrenergic_receptor	1026	5471	6497
eMolTox_Modulator_of_Muscarinic_acetylcholine_receptor_M4	407	2240	2647
eMolTox_Modulator_of_TNF-alpha	340	1745	2085
eMolTox_Modulator_of_Calcitonin_gene-related_peptide_type_1_receptor	527	2451	2978
eMolTox_Modulator_of_Alpha-2a_adrenergic_receptor	577	3101	3678
eMolTox_Modulator_of_Sigma_opioid_receptor	1724	9309	11033
eMolTox_Differential_cytotoxicity_against_isogenic_chicken_DT40_cell_lines_with_known_DNA_damage_response_pathways_-_Rad54Ku70_mutant_cell_line	1931	4632	6563
eMolTox_Modulator_of_GABA-A_receptor_alpha-1beta-3gamma-2	569	1919	2488
eMolTox_Modulator_of_Dopamine_transporter	1535	8975	10510
eMolTox_Modulator_of_GABA-A_receptor_anion_channel	927	2748	3675
eMolTox_Differential_cytotoxicity_(isogenic_chicken_DT40_cell_lines)	1804	4615	6419
eMolTox_Cytotoxicity_in_HEK293_cells_-_16_hour	307	6386	6693
eMolTox_Aromatase_inhibitors	295	5515	5810
eMolTox_Modulators_of_myocardial_damage	2264	22689	24953
eMolTox_Antagonist_of_the_androgen_receptor_(AR)_signaling_pathway_dup	378	5703	6081
eMolTox_Modulator_of_Adenosine_A2a_receptor	2924	12881	15805
eMolTox_Modulator_of_Serotonin_2a_(5-HT2a)_receptor	2896	13019	15915
eMolTox_Modulator_of_Beta-3_adrenergic_receptor	1273	6617	7890
eMolTox_Agonist_of_the_estrogen_receptor_alpha_(ER-alpha)_signaling_pathway	402	6575	6977
eMolTox_Modulator_of_Kappa_opioid_receptor	2536	13272	15808
eMolTox_Modulator_of_Adenosine_A3_receptor	2634	8893	11527
eMolTox_Modulator_of_Serotonin_7_(5-HT7)_receptor	1378	7083	8461
eMolTox_Modulator_of_Beta-1_adrenergic_receptor	847	4412	5259
eMolTox_Antagonist_of_the_estrogen_receptor_alpha_(ER-alpha)_signaling_pathway	349	5787	6136
eMolTox_Modulator_of_Adenosine_A2b_receptor	1415	5004	6419
eMolTox_Modulator_of_Vascular_endothelial_growth_factor_receptor_3	356	1820	2176
eMolTox_Modulator_of_Vascular_endothelial_growth_factor_receptor_2	4569	9429	13998
eMolTox_Modulator_of_Receptor_protein-tyrosine_kinase_erbB-2	987	5175	6162
eMolTox_Modulator_of_Alpha-2b_adrenergic_receptor	327	1767	2094
eMolTox_Modulator_of_Serotonin_4_(5-HT4)_receptor	433	2225	2658
eMolTox_Modulator_of_Platelet-derived_growth_factor_receptor_alpha	323	1655	1978
eMolTox_Modulator_of_Melatonin_receptor_1B	705	1540	2245
eMolTox_Antagonist_of_the_glucocorticoid_receptor_(GR)_signaling_pathway	363	5614	5977
eMolTox_Agonist_of_the_androgen_receptor_(AR)_signaling_pathway	240	6496	6736
eMolTox_Cytotoxicity_in_HEK293_cells_-_32_hour	531	6022	6553
eMolTox_Modulator_of_Muscarinic_acetylcholine_receptor_M1	1112	5935	7047
eMolTox_Modulator_of_Dopamine_D2_receptor	4352	11910	16262
eMolTox_Modulator_of_Angiotensin_II_type_2_(AT-2)_receptor	283	1224	1507
eMolTox_Modulator_of_Urotensin_II_receptor	272	1460	1732
eMolTox_Modulator_of_P2X_purinoceptor_7	1790	4075	5865
eMolTox_Agonist_of_the_antioxidant_response_element_(ARE)_signaling_pathway	908	4690	5598
eMolTox_Block_Bile_Salt_Export_Pump	350	301	651
eMolTox_Cytotoxicity_in_HepG2_cells_-_8_hour	305	6432	6737
eMolTox_Agonist_of_the_farnesoid-X-receptor_(FXR)_signaling_pathway	402	5366	5768
eMolTox_Antagonist_of_the_peroxisome_proliferator-activated_receptor_gamma_(PPARg)_signaling_pathway	368	5388	5756
eMolTox_Cytotoxicity_in_HepG2_cells_-_24_hour	592	5941	6533
eMolTox_Modulator_of_Adenosine_A1_receptor	2520	12934	15454
eMolTox_Agonist_of_Liver_X_receptor_alpha	396	3407	3803
eMolTox_Modulator_of_Dopamine_D1_receptor	712	3825	4537
eMolTox_Modulator_of_Peroxisome_proliferator-activated_receptor_gamma	1932	10491	12423
eMolTox_Agonist_of_the_peroxisome_proliferator-activated_receptor_gamma_(PPARg)_signaling_pathway	206	6266	6472
eMolTox_Cytotoxicity_in_HEK293_cells_-_40_hour	641	5878	6519
eMolTox_Modulator_of_Endothelin_receptor_ET-B	501	1077	1578
eMolTox_Induce_Phospholipidosis	220	520	740
eMolTox_Inhibitors_of_Hepatocyte_nuclear_factor_4_(HNF4)_dimerization	1711	509	2220
eMolTox_Cytotoxicity_in_HEK293_cells_-_8_hour	257	6458	6715
eMolTox_Modulator_of_Bradykinin_B2_receptor	377	1930	2307
eMolTox_Inhibit_CYP2C19_Activity	20287	20283	40570
eMolTox_Disruptors_of_the_mitochondrial_membrane_potential	935	4918	5853
eMolTox_Modulator_of_Endothelin_receptor_ET-A	1073	1007	2080
eMolTox_Modulator_of_Mu_opioid_receptor	2532	12213	14745
eMolTox_Agonist_of_the_RXR_signaling_pathway	208	5374	5582
eMolTox_Modulator_of_Muscarinic_acetylcholine_receptor_M3	1261	6815	8076
eMolTox_Antagonist_of_the_vitamin_D_receptor_(VDR)_signaling_pathway	326	5578	5904
eMolTox_Modulator_of_P2X_purinoceptor_3	827	564	1391
eMolTox_Inhibit_CYP1A2_Activity	4064	3363	7427
eMolTox_Cytotoxicity_in_HepG2_cells_-_40_hour	786	5685	6471
eMolTox_Cytotoxicity_in_HEK293_cells_-_24_hour	432	6187	6619
eMolTox_Substrates_of_Cytochrome_P450_2C19	1846	5896	7742
eMolTox_Modulator_of_Alpha-1b_adrenergic_receptor	960	5417	6377
eMolTox_Antagonist_of_the_farnesoid-X-receptor_(FXR)_signaling_pathway	274	5966	6240
eMolTox_Cytotoxicity_in_HepG2_cells_-_16_hour	445	6203	6648
eMolTox_Activators_of_the_human_pregnane_X_receptor_(PXR)_signaling_pathway	228	1660	1888
eMolTox_Activators_of_Cytochrome_P450_2A9	1368	13676	15044
eMolTox_Modulator_of_Platelet_activating_factor_receptor	285	688	973
eMolTox_Modulator_of_Vasopressin_V1a_receptor	497	2665	3162
eMolTox_Modulator_of_Type-1_angiotensin_II_receptor	589	2367	2956
eMolTox_Inhibitors_and_Substrates_of_Cytochrome_P450_3A4	3271	6192	9463
eMolTox_Modulator_of_Cyclooxygenase-1	292	1476	1768
eMolTox_Inhibit_CYP2C9_Acitivity	18725	18719	37444
eMolTox_Agonist_of_Liver_X_receptor_beta	451	3407	3858
eMolTox_Antagonist_of_the_farnesoid-X-receptor_(FXR)_signaling_pathway_dup	214	5679	5893
eMolTox_Modulator_of_Cyclooxygenase-2	1506	7793	9299
eMolTox_Antagonist_of_the_constitutive_androstane_receptor_(CAR)_signaling_pathway	418	6267	6685
eMolTox_Activator_the_aryl_hydrocarbon_receptor_(AhR)_signaling_pathway	838	5721	6559
eMolTox_Inhibitors_and_Substrates_of_Cytochrome_P450_2D6	1559	5851	7410
eMolTox_Modulator_of_Angiotensin-converting_enzyme	321	1879	2200
eMolTox_Agonist_of_the_constitutive_androstane_receptor_(CAR)_signaling_pathway	867	5550	6417
eMolTox_Cytotoxicity_in_HepG2_cells_-_32_hour	695	5792	6487
eMolTox_Activators_of_the_heat_shock_response_signaling_pathway	389	5842	6231
eMolTox_Inhibitors_and_Substrates_of_Cytochrome_P450_2C9	1226	6427	7653
ToxCast_ACEA_AR_antagonist_80hr_InVitro	676	991	1667
ToxCast_ACEA_ER_80hr_InVitro	398	2376	2774
ToxCast_APR_HepG2_CellCycleArrest_72h_dn_InVitro	225	778	1003
ToxCast_APR_HepG2_CellLoss_24h_dn_InVitro	284	722	1006
ToxCast_APR_HepG2_CellLoss_72h_dn_InVitro	424	581	1005
ToxCast_APR_HepG2_MitoticArrest_72h_up_InVitro	266	722	988
ToxCast_APR_HepG2_OxidativeStress_24h_up_InVitro	224	779	1003
ToxCast_APR_HepG2_OxidativeStress_72h_up_InVitro	235	768	1003
ToxCast_ATG_AP_1_CIS_up_InVitro	581	2716	3297
ToxCast_ATG_Ahr_CIS_dn_InVitro	203	3105	3308
ToxCast_ATG_Ahr_CIS_up_InVitro	422	2899	3321
ToxCast_ATG_BRE_CIS_up_InVitro	355	2952	3307
ToxCast_ATG_CMV_CIS_up_InVitro	502	2794	3296
ToxCast_ATG_CRE_CIS_up_InVitro	328	2972	3300
ToxCast_ATG_C_EBP_CIS_up_InVitro	223	3088	3311
ToxCast_ATG_DR4_LXR_CIS_dn_InVitro	647	2649	3296
ToxCast_ATG_DR5_CIS_up_InVitro	294	3016	3310
ToxCast_ATG_EGR_CIS_up_InVitro	472	2829	3301
ToxCast_ATG_ERE_CIS_up_InVitro	818	2492	3310
ToxCast_ATG_ERa_TRANS_up_InVitro	735	2583	3318
ToxCast_ATG_E_Box_CIS_dn_InVitro	296	3005	3301
ToxCast_ATG_Ets_CIS_dn_InVitro	211	3105	3316
ToxCast_ATG_HIF1a_CIS_up_InVitro	354	2947	3301
ToxCast_ATG_HSE_CIS_up_InVitro	387	2920	3307
ToxCast_ATG_IR1_CIS_dn_InVitro	323	2980	3303
ToxCast_ATG_ISRE_CIS_dn_InVitro	430	2865	3295
ToxCast_ATG_MRE_CIS_up_InVitro	685	2615	3300
ToxCast_ATG_NFI_CIS_up_InVitro	253	3061	3314
ToxCast_ATG_NF_kB_CIS_dn_InVitro	268	3055	3323
ToxCast_ATG_NRF2_ARE_CIS_up_InVitro	1245	2040	3285
ToxCast_ATG_Oct_MLP_CIS_up_InVitro	526	2762	3288
ToxCast_ATG_PBREM_CIS_up_InVitro	373	2929	3302
ToxCast_ATG_PPARa_TRANS_up_InVitro	229	3100	3329
ToxCast_ATG_PPARg_TRANS_up_InVitro	923	2383	3306
ToxCast_ATG_PPRE_CIS_up_InVitro	492	2813	3305
ToxCast_ATG_PXRE_CIS_dn_InVitro	303	3019	3322
ToxCast_ATG_PXRE_CIS_up_InVitro	1619	1679	3298
ToxCast_ATG_PXR_TRANS_up_InVitro	934	2347	3281
ToxCast_ATG_Pax6_CIS_up_InVitro	419	2882	3301
ToxCast_ATG_RARa_TRANS_dn_InVitro	217	3093	3310
ToxCast_ATG_RORE_CIS_up_InVitro	369	2942	3311
ToxCast_ATG_RXRb_TRANS_up_InVitro	498	2806	3304
ToxCast_ATG_SREBP_CIS_up_InVitro	490	2814	3304
ToxCast_ATG_Sox_CIS_up_InVitro	214	3107	3321
ToxCast_ATG_Sp1_CIS_up_InVitro	318	2987	3305
ToxCast_ATG_TA_CIS_up_InVitro	209	3108	3317
ToxCast_ATG_TCF_b_cat_CIS_dn_InVitro	405	2882	3287
ToxCast_ATG_VDRE_CIS_up_InVitro	882	2395	3277
ToxCast_ATG_Xbp1_CIS_up_InVitro	422	2879	3301
ToxCast_ATG_p53_CIS_dn_InVitro	307	2999	3306
ToxCast_BSK_3C_Eselectin_down_InVitro	374	1028	1402
ToxCast_BSK_3C_HLADR_down_InVitro	529	872	1401
ToxCast_BSK_3C_IL8_down_InVitro	315	1087	1402
ToxCast_BSK_3C_MCP1_down_InVitro	360	1042	1402
ToxCast_BSK_3C_Proliferation_down_InVitro	558	841	1399
ToxCast_BSK_3C_SRB_down_InVitro	447	953	1400
ToxCast_BSK_3C_TissueFactor_down_InVitro	292	1110	1402
ToxCast_BSK_3C_VCAM1_down_InVitro	331	1071	1402
ToxCast_BSK_3C_Vis_down_InVitro	425	971	1396
ToxCast_BSK_3C_uPAR_down_InVitro	391	1011	1402
ToxCast_BSK_4H_Eotaxin3_down_InVitro	402	998	1400
ToxCast_BSK_4H_MCP1_down_InVitro	356	1039	1395
ToxCast_BSK_4H_Pselectin_down_InVitro	373	1029	1402
ToxCast_BSK_4H_SRB_down_InVitro	369	1032	1401
ToxCast_BSK_4H_VCAM1_down_InVitro	391	1010	1401
ToxCast_BSK_4H_uPAR_down_InVitro	319	1081	1400
ToxCast_BSK_BE3C_HLADR_down_InVitro	363	1035	1398
ToxCast_BSK_BE3C_IL1a_down_InVitro	247	1155	1402
ToxCast_BSK_BE3C_IP10_down_InVitro	347	1053	1400
ToxCast_BSK_BE3C_PAI1_down_InVitro	257	1139	1396
ToxCast_BSK_BE3C_tPA_down_InVitro	210	1187	1397
ToxCast_BSK_BE3C_uPA_down_InVitro	213	1186	1399
ToxCast_BSK_CASM3C_HLADR_down_InVitro	259	1141	1400
ToxCast_BSK_CASM3C_MCP1_down_InVitro	202	1200	1402
ToxCast_BSK_CASM3C_MCSF_down_InVitro	241	1159	1400
ToxCast_BSK_CASM3C_Proliferation_down_InVitro	429	970	1399
ToxCast_BSK_CASM3C_SRB_down_InVitro	235	1168	1403
ToxCast_BSK_CASM3C_Thrombomodulin_up_InVitro	225	1174	1399
ToxCast_BSK_CASM3C_VCAM1_down_InVitro	259	1141	1400
ToxCast_BSK_CASM3C_uPAR_down_InVitro	232	1167	1399
ToxCast_BSK_KF3CT_ICAM1_down_InVitro	205	1196	1401
ToxCast_BSK_KF3CT_IL1a_down_InVitro	269	1131	1400
ToxCast_BSK_KF3CT_IP10_down_InVitro	295	1103	1398
ToxCast_BSK_KF3CT_MCP1_down_InVitro	230	1168	1398
ToxCast_BSK_KF3CT_MMP9_down_InVitro	359	1040	1399
ToxCast_BSK_KF3CT_SRB_down_InVitro	217	1182	1399
ToxCast_BSK_KF3CT_TGFb1_down_InVitro	258	1138	1396
ToxCast_BSK_KF3CT_TIMP2_down_InVitro	286	1111	1397
ToxCast_BSK_KF3CT_uPA_down_InVitro	241	1155	1396
ToxCast_BSK_LPS_CD40_down_InVitro	384	1016	1400
ToxCast_BSK_LPS_Eselectin_down_InVitro	290	1112	1402
ToxCast_BSK_LPS_IL1a_down_InVitro	287	1114	1401
ToxCast_BSK_LPS_IL8_down_InVitro	293	1102	1395
ToxCast_BSK_LPS_MCP1_down_InVitro	310	1090	1400
ToxCast_BSK_LPS_MCSF_down_InVitro	373	1027	1400
ToxCast_BSK_LPS_PGE2_down_InVitro	270	1128	1398
ToxCast_BSK_LPS_SRB_down_InVitro	346	1058	1404
ToxCast_BSK_LPS_TNFa_down_InVitro	275	1125	1400
ToxCast_BSK_LPS_TissueFactor_down_InVitro	211	1189	1400
ToxCast_BSK_LPS_VCAM1_down_InVitro	401	1000	1401
ToxCast_BSK_SAg_CD38_down_InVitro	418	981	1399
ToxCast_BSK_SAg_CD40_down_InVitro	401	996	1397
ToxCast_BSK_SAg_CD69_down_InVitro	372	1030	1402
ToxCast_BSK_SAg_Eselectin_down_InVitro	384	1015	1399
ToxCast_BSK_SAg_IL8_down_InVitro	324	1076	1400
ToxCast_BSK_SAg_MCP1_down_InVitro	328	1073	1401
ToxCast_BSK_SAg_MIG_down_InVitro	217	1185	1402
ToxCast_BSK_SAg_PBMCCytotoxicity_down_InVitro	302	1102	1404
ToxCast_BSK_SAg_Proliferation_down_InVitro	530	872	1402
ToxCast_BSK_SAg_SRB_down_InVitro	346	1055	1401
ToxCast_BSK_hDFCGF_CollagenIII_down_InVitro	398	998	1396
ToxCast_BSK_hDFCGF_IP10_down_InVitro	389	1009	1398
ToxCast_BSK_hDFCGF_MCSF_down_InVitro	381	1017	1398
ToxCast_BSK_hDFCGF_MIG_down_InVitro	273	1129	1402
ToxCast_BSK_hDFCGF_MMP1_down_InVitro	247	1154	1401
ToxCast_BSK_hDFCGF_PAI1_down_InVitro	362	1037	1399
ToxCast_BSK_hDFCGF_Proliferation_down_InVitro	590	809	1399
ToxCast_BSK_hDFCGF_SRB_down_InVitro	308	1095	1403
ToxCast_BSK_hDFCGF_TIMP1_down_InVitro	240	1160	1400
ToxCast_BSK_hDFCGF_VCAM1_down_InVitro	377	1022	1399
ToxCast_LTEA_HepaRG_ABCB11_dn_InVitro	326	677	1003
ToxCast_LTEA_HepaRG_ABCB1_up_InVitro	245	757	1002
ToxCast_LTEA_HepaRG_ABCG2_up_InVitro	246	757	1003
ToxCast_LTEA_HepaRG_ACOX1_dn_InVitro	208	791	999
ToxCast_LTEA_HepaRG_AFP_dn_InVitro	351	651	1002
ToxCast_LTEA_HepaRG_ALPP_dn_InVitro	234	769	1003
ToxCast_LTEA_HepaRG_APOA5_dn_InVitro	233	768	1001
ToxCast_LTEA_HepaRG_CAT_dn_InVitro	235	762	997
ToxCast_LTEA_HepaRG_CYP1A1_up_InVitro	793	210	1003
ToxCast_LTEA_HepaRG_CYP1A2_up_InVitro	478	523	1001
ToxCast_LTEA_HepaRG_CYP2B6_up_InVitro	535	468	1003
ToxCast_LTEA_HepaRG_CYP2C19_up_InVitro	327	675	1002
ToxCast_LTEA_HepaRG_CYP2C9_dn_InVitro	206	793	999
ToxCast_LTEA_HepaRG_CYP2E1_dn_InVitro	489	514	1003
ToxCast_LTEA_HepaRG_CYP3A4_up_InVitro	329	673	1002
ToxCast_LTEA_HepaRG_CYP3A7_up_InVitro	247	757	1004
ToxCast_LTEA_HepaRG_CYP4A11_dn_InVitro	311	691	1002
ToxCast_LTEA_HepaRG_CYP4A22_dn_InVitro	305	696	1001
ToxCast_LTEA_HepaRG_CYP7A1_dn_InVitro	357	645	1002
ToxCast_LTEA_HepaRG_DDIT3_up_InVitro	215	787	1002
ToxCast_LTEA_HepaRG_FABP1_dn_InVitro	340	662	1002
ToxCast_LTEA_HepaRG_FASN_dn_InVitro	239	763	1002
ToxCast_LTEA_HepaRG_FMO3_dn_InVitro	260	739	999
ToxCast_LTEA_HepaRG_GSTA2_dn_InVitro	232	769	1001
ToxCast_LTEA_HepaRG_HMGCS2_dn_InVitro	298	704	1002
ToxCast_LTEA_HepaRG_IGF1_dn_InVitro	326	676	1002
ToxCast_LTEA_HepaRG_IGFBP1_up_InVitro	238	764	1002
ToxCast_LTEA_HepaRG_KRT19_dn_InVitro	261	740	1001
ToxCast_LTEA_HepaRG_LIPC_dn_InVitro	248	751	999
ToxCast_LTEA_HepaRG_MYC_up_InVitro	221	779	1000
ToxCast_LTEA_HepaRG_PEG10_dn_InVitro	336	668	1004
ToxCast_LTEA_HepaRG_SLC22A1_dn_InVitro	314	688	1002
ToxCast_LTEA_HepaRG_SLCO1B1_dn_InVitro	203	797	1000
ToxCast_LTEA_HepaRG_THRSP_dn_InVitro	225	777	1002
ToxCast_LTEA_HepaRG_UGT1A1_up_InVitro	366	638	1004
ToxCast_NHEERL_ZF_144hpf_TERATOSCORE_up_InVitro	471	210	681
ToxCast_OT_AR_ARSRC1_0480_InVitro	261	1425	1686
ToxCast_OT_AR_ARSRC1_0960_InVitro	377	1310	1687
ToxCast_OT_ER_ERaERb_0480_InVitro	226	1460	1686
ToxCast_OT_ER_ERaERb_1440_InVitro	300	1381	1681
ToxCast_OT_ER_ERbERb_0480_InVitro	213	1472	1685
ToxCast_OT_ER_ERbERb_1440_InVitro	229	1457	1686
ToxCast_OT_FXR_FXRSRC1_0480_InVitro	366	1302	1668
ToxCast_OT_FXR_FXRSRC1_1440_InVitro	325	1343	1668
ToxCast_TOX21_AP1_BLA_Agonist_ratio_InVitro	879	5912	6791
ToxCast_TOX21_ARE_BLA_agonist_ratio_InVitro	1364	4974	6338
ToxCast_TOX21_AR_BLA_Agonist_ratio_InVitro	414	6736	7150
ToxCast_TOX21_AR_BLA_Antagonist_ratio_InVitro	1294	5697	6991
ToxCast_TOX21_AR_LUC_MDAKB2_Agonist_InVitro	303	6860	7163
ToxCast_TOX21_AR_LUC_MDAKB2_Antagonist_0.5nM_R1881_InVitro	1314	5490	6804
ToxCast_TOX21_AR_LUC_MDAKB2_Antagonist_10nM_R1881_InVitro	810	6318	7128
ToxCast_TOX21_AhR_LUC_Agonist_InVitro	632	6485	7117
ToxCast_TOX21_Aromatase_Inhibition_InVitro	897	6164	7061
ToxCast_TOX21_CAR_Agonist_InVitro	723	6110	6833
ToxCast_TOX21_CAR_Antagonist_InVitro	572	6243	6815
ToxCast_TOX21_DT40_InVitro	2419	4462	6881
ToxCast_TOX21_DT40_100_InVitro	2590	4299	6889
ToxCast_TOX21_DT40_657_InVitro	2291	4527	6818
ToxCast_TOX21_ERR_Agonist_InVitro	254	6641	6895
ToxCast_TOX21_ERR_Antagonist_InVitro	1439	5303	6742
ToxCast_TOX21_ERa_BLA_Agonist_ratio_InVitro	331	6822	7153
ToxCast_TOX21_ERa_BLA_Antagonist_ratio_InVitro	886	6161	7047
ToxCast_TOX21_ERa_LUC_VM7_Agonist_InVitro	903	6010	6913
ToxCast_TOX21_ERa_LUC_VM7_Antagonist_0.1nM_E2_InVitro	857	5923	6780
ToxCast_TOX21_ERa_LUC_VM7_Antagonist_0.5nM_E2_InVitro	738	6400	7138
ToxCast_TOX21_ERb_BLA_Antagonist_ratio_InVitro	1295	5471	6766
ToxCast_TOX21_ESRE_BLA_ratio_InVitro	205	6361	6566
ToxCast_TOX21_FXR_BLA_antagonist_ratio_InVitro	901	5545	6446
ToxCast_TOX21_GR_BLA_Agonist_ratio_InVitro	362	6826	7188
ToxCast_TOX21_GR_BLA_Antagonist_ratio_InVitro	637	6512	7149
ToxCast_TOX21_H2AX_HTRF_CHO_Agonist_ratio_InVitro	438	6400	6838
ToxCast_TOX21_HDAC_Inhibition_InVitro	461	6425	6886
ToxCast_TOX21_HRE_BLA_Agonist_ratio_InVitro	274	6599	6873
ToxCast_TOX21_HSE_BLA_agonist_ratio_InVitro	426	6078	6504
ToxCast_TOX21_MMP_fitc_InVitro	404	6757	7161
ToxCast_TOX21_MMP_ratio_down_InVitro	1131	5975	7106
ToxCast_TOX21_MMP_ratio_up_InVitro	281	6933	7214
ToxCast_TOX21_MMP_rhodamine_InVitro	952	6167	7119
ToxCast_TOX21_PGC_ERR_Agonist_InVitro	279	6607	6886
ToxCast_TOX21_PGC_ERR_Antagonist_InVitro	910	5863	6773
ToxCast_TOX21_PPARd_BLA_antagonist_ratio_InVitro	471	6041	6512
ToxCast_TOX21_PPARg_BLA_antagonist_ratio_InVitro	659	5833	6492
ToxCast_TOX21_PR_BLA_Antagonist_ratio_InVitro	1780	4983	6763
ToxCast_TOX21_RAR_LUC_Agonist_InVitro	239	6327	6566
ToxCast_TOX21_RAR_LUC_Antagonist_InVitro	720	6086	6806
ToxCast_TOX21_RORg_LUC_CHO_Antagonist_InVitro	695	6111	6806
ToxCast_TOX21_RXR_BLA_Agonist_ratio_InVitro	276	6502	6778
ToxCast_TOX21_SBE_BLA_Antagonist_ratio_InVitro	949	5875	6824
ToxCast_TOX21_SSH_3T3_GLI3_Antagonist_InVitro	1286	5399	6685
ToxCast_TOX21_TR_LUC_GH3_Antagonist_InVitro	1899	5150	7049
ToxCast_TOX21_TSHR_Agonist_ratio_InVitro	354	6516	6870
ToxCast_TOX21_TSHR_Antagonist_ratio_InVitro	242	6651	6893
ToxCast_TOX21_VDR_BLA_antagonist_ratio_InVitro	388	6145	6533
ToxCast_TOX21_p53_BLA_p1_ratio_InVitro	574	6553	7127
ToxCast_TOX21_p53_BLA_p2_ratio_InVitro	705	6398	7103
ToxCast_TOX21_p53_BLA_p3_ratio_InVitro	611	6511	7122
ToxCast_TOX21_p53_BLA_p4_ratio_InVitro	670	6445	7115
ToxCast_TOX21_p53_BLA_p5_ratio_InVitro	638	6481	7119
ToxCast_UPITT_HCI_U2OS_AR_TIF2_Nucleoli_Agonist_InVitro	208	1580	1788
ToxCast_UPITT_HCI_U2OS_AR_TIF2_Nucleoli_Antagonist_InVitro	443	1344	1787
ToxCast_UPITT_HCI_U2OS_AR_TIF2_Nucleoli_Cytoplasm_Ratio_Antagonist_InVitro	224	1567	1791
ToxCast_NCCT_HEK293T_CellTiterGLO_InVitro	285	246	531
