# Supplementary material for: ChemBioSim: Enhancing Conformal Prediction of In Vivo Toxicity by Use of Predicted Bioactivities
Source: J Chem Inf Model. 2021 Jun 21;61(7):3255–72. doi: 10.1021/acs.jcim.1c00451 (PMC8317154; doi:10.1021/acs.jcim.1c00451)
Supplement: Supplementary file 2 — ci1c00451_si_002.zip [file ci1c00451_si_002.zip › Table_S4.csv]

Descriptors
SlogP
TPSA
ExactMW
NumLipinskiHBA
NumLipinskiHBD
NumRotatableBonds
NumHBD
NumHBA
NumAmideBonds
NumHeteroAtoms
NumHeavyAtoms
NumAtoms
NumStereocenters
NumUnspecifiedStereocenters
NumRings
NumAromaticRings
NumSaturatedRings
NumAliphaticRings
NumAromaticHeterocycles
NumSaturatedHeterocycles
NumAliphaticHeterocycles
NumAromaticCarbocycles
NumSaturatedCarbocycles
NumAliphaticCarbocycles
FractionCSP3
