# Supplementary material for: ChemBioSim: Enhancing Conformal Prediction of In Vivo Toxicity by Use of Predicted Bioactivities
Source: J Chem Inf Model. 2021 Jun 21;61(7):3255–72. doi: 10.1021/acs.jcim.1c00451 (PMC8317154; doi:10.1021/acs.jcim.1c00451)
Supplement: Supplementary file 2 — ci1c00451_si_002.zip [file ci1c00451_si_002.zip › Table_S5.csv]

Step	Implementation	Function	Hyperparameters*
variance filter	scikit-learn	VarianceThreshold	threshold=0.0015
CV split	scikit-learn	StratifiedShuffleSplit	n_splits=5, test_size=0.2, random_state=2020
CP framework	nonconformist python package	NcFactory	err_func= InverseProbabilityErrFunc(), normalizer_model=None
CP framework	nonconformist python package	IcpClassifier	condition=(lambda instance: instance[1])
CP framework	nonconformist python package	RandomSubSampler	calibration_portion=0.3
CP framework	nonconformist python package	AggregatedCp	n_models=20, sampler=RandomSubSampler(), aggregation_func=(lambda x: np.median(x,axis=2))
random forest model	scikit-learn	RandomForestClassifier	n_estimators=500, random_state=2020
lasso model	scikit-learn	LassoCV	cv=5, random_state=2020, max_iter=1000000
* Hyperparameters not specified here were kept with the default values.
