# Supplementary material for: ChemBioSim: Enhancing Conformal Prediction of In Vivo Toxicity by Use of Predicted Bioactivities
Source: J Chem Inf Model. 2021 Jun 21;61(7):3255–72. doi: 10.1021/acs.jcim.1c00451 (PMC8317154; doi:10.1021/acs.jcim.1c00451)
Supplement: Supplementary file 2 — ci1c00451_si_002.zip [file ci1c00451_si_002.zip › Table_S6.csv]

Endpoint	Validity	Validity_std	Efficiency	Efficiency_std	Overall_accuracy	Accuracy_std	Accuracy_active	Accuracy_active_std	Accuracy_inactive	Accuracy_inactive_std	F1_score	F1_score_std	MCC	MCC_std	Sensitivity	Sensitivity_std	Specificity	Specificity_std
AMES	0.8	0.01	0.93	0.01	0.87	0.01	0.87	0.01	0.87	0.01	0.86	0.01	0.72	0.02	0.86	0.01	0.87	0.01
Mammalian_cell_gene_mutation	0.82	0.03	0.51	0.04	0.65	0.07	0.67	0.23	0.64	0.08	0.49	0.03	0.15	0.10	0.64	0.07	0.66	0.25
Chromosome_aberration	0.79	0.03	0.7	0.02	0.7	0.04	0.72	0.06	0.69	0.05	0.6	0.03	0.30	0.05	0.69	0.04	0.72	0.06
Human_oral_bioavailability	0.82	0.04	0.79	0.03	0.77	0.04	0.79	0.07	0.75	0.05	0.77	0.04	0.54	0.09	0.75	0.05	0.79	0.07
PGP_inhibition	0.81	0.02	0.86	0.02	0.95	0.01	0.94	0.02	0.95	0.01	0.95	0.01	0.89	0.01	0.95	0.01	0.94	0.02
Caco-2	0.83	0.02	0.96	0.01	0.86	0.02	0.87	0.04	0.86	0.03	0.85	0.01	0.70	0.03	0.86	0.03	0.87	0.04
DIO1_inhibition	0.79	0.03	0.93	0.03	0.78	0.03	0.77	0.14	0.78	0.03	0.59	0.04	0.31	0.09	0.78	0.03	0.77	0.14
DIO2_inhibition	0.81	0.01	0.91	0.01	0.79	0.02	0.79	0.06	0.8	0.02	0.66	0.02	0.40	0.04	0.80	0.02	0.78	0.07
DIO3_inhibition	0.83	0.02	0.89	0.01	0.81	0.02	0.77	0.06	0.81	0.02	0.67	0.03	0.41	0.07	0.81	0.02	0.76	0.07
TPO_inhibition	0.79	0.03	0.96	0.04	0.82	0.03	0.82	0.04	0.82	0.04	0.79	0.03	0.60	0.06	0.82	0.04	0.82	0.04
TR_antagonism	0.8	0.01	0.94	0.01	0.85	0.01	0.87	0.01	0.85	0.01	0.8	0.01	0.62	0.02	0.85	0.01	0.87	0.01
NIS_inhibition	0.79	0.04	0.88	0.07	0.76	0.03	0.78	0.19	0.76	0.04	0.57	0.04	0.30	0.10	0.77	0.05	0.78	0.19
TRHR_antagonism	0.82	0.01	0.95	0.02	0.83	0.02	0.8	0.12	0.83	0.02	0.49	0.01	0.15	0.02	0.83	0.02	0.84	0.15
TSHR_antagonism	0.81	0.01	0.86	0.03	0.78	0.01	0.85	0.08	0.78	0.01	0.49	0.01	0.18	0.03	0.78	0.01	0.83	0.07
TSHR_agonism	0.8	0.02	0.92	0.03	0.79	0.02	0.84	0.03	0.79	0.02	0.53	0.01	0.25	0.02	0.79	0.02	0.84	0.02
eMolTox_Modulator_of_Muscarinic_acetylcholine_receptor_M5	0.81	0.01	0.85	0.01	0.96	0.01	0.94	0.01	0.96	0.01	0.93	0.02	0.86	0.03	0.96	0.01	0.94	0.01
eMolTox_Antagonist_of_the_thyroid_receptor_(TR)_signaling_pathway	0.8	0.01	0.94	0.02	0.79	0	0.78	0.05	0.79	0.01	0.6	0.01	0.33	0.02	0.79	0.01	0.78	0.05
eMolTox_Modulator_of_Glucocorticoid_receptor	0.81	0.01	0.81	0.01	1	0	1	0	1	0	1	0	1.00	0.00	1.00	0.00	1.00	0.00
eMolTox_Mutagenicity	0.81	0.01	0.98	0.01	0.83	0.01	0.83	0	0.83	0.01	0.83	0.01	0.66	0.01	0.84	0.01	0.82	0.00
eMolTox_Modulator_of_GABA-A_receptor_alpha-5beta-3gamma-2	0.82	0.02	0.82	0.02	1	0	1	0	1	0	1	0	1.00	0.00	1.00	0.00	1.00	0.00
eMolTox_Modulator_of_Muscarinic_acetylcholine_receptor_M2	0.8	0.02	0.81	0.02	0.99	0	0.97	0.01	0.99	0	0.98	0.01	0.96	0.01	0.99	0.00	0.97	0.01
eMolTox_Modulator_of_Neuropeptide_Y_receptor_type_1	0.82	0.02	0.82	0.02	1	0	1	0	1	0	1	0	1.00	0.00	1.00	0.00	1.00	0.00
eMolTox_Modulator_of_Cannabinoid_CB2_receptor	0.81	0.01	0.82	0.01	0.99	0	1	0	0.99	0	0.99	0	0.99	0.00	0.99	0.00	1.00	0.00
eMolTox_Modulator_of_Androgen_Receptor	0.81	0.01	0.82	0.01	1	0	0.99	0.01	1	0	1	0	0.99	0.00	1.00	0.00	0.99	0.01
eMolTox_Modulator_of_Monoamine_oxidase_A	0.81	0.01	0.82	0.01	0.99	0	0.97	0.02	0.99	0.01	0.97	0.01	0.95	0.02	0.99	0.01	0.97	0.02
eMolTox_Agonist_of_the_thyroid_stimulating_hormone_receptor_(TSHR)_signaling_pathway	0.8	0.01	0.89	0.03	0.77	0.01	0.78	0.04	0.77	0.01	0.55	0.01	0.27	0.02	0.77	0.01	0.78	0.03
eMolTox_Modulator_of_Cholecystokinin_A_receptor	0.8	0.04	0.8	0.04	0.99	0.01	0.97	0.04	1	0	0.99	0.01	0.98	0.02	1.00	0.00	0.97	0.04
eMolTox_Modulator_of_Neurokinin_1_receptor	0.81	0.01	0.81	0.01	1	0	1	0	1	0	1	0	1.00	0.00	1.00	0.00	1.00	0.00
eMolTox_Modulator_of_Serotonin_2c_(5-HT2c)_receptor	0.81	0.01	0.81	0.01	1	0	0.99	0.01	1	0	0.99	0	0.98	0.01	1.00	0.00	0.99	0.01
eMolTox_Modulator_of_GABA-A_receptor_alpha-2beta-3gamma-2	0.8	0.02	0.8	0.02	1	0	1	0.01	1	0	1	0	1.00	0.00	1.00	0.00	1.00	0.01
eMolTox_Modulator_of_Acetylcholinesterase	0.81	0.01	0.82	0.01	0.99	0	0.98	0.01	0.99	0	0.98	0	0.96	0.00	0.99	0.00	0.98	0.01
eMolTox_Modulator_of_Cannabinoid_CB1_receptor	0.81	0.01	0.82	0.01	1	0	0.99	0	1	0	0.99	0	0.99	0.00	1.00	0.00	0.99	0.00
eMolTox_Modulator_of_Neurokinin_2_receptor	0.81	0.01	0.81	0.01	1	0	0.99	0.01	1	0	1	0	0.99	0.00	1.00	0.00	0.99	0.01
eMolTox_Modulator_of_Histamine_H1_receptor	0.8	0.02	0.81	0.01	0.99	0	0.98	0.01	0.99	0	0.99	0.01	0.97	0.01	0.99	0.00	0.98	0.01
eMolTox_Modulator_of_Alpha-1a_adrenergic_receptor	0.8	0.01	0.8	0.01	1	0	0.99	0.01	1	0	0.99	0	0.98	0.01	1.00	0.00	0.99	0.01
eMolTox_Antagonist_of_the_androgen_receptor_(AR)_signaling_pathway	0.8	0.02	0.99	0	0.8	0.01	0.81	0.01	0.8	0.01	0.64	0.01	0.39	0.02	0.80	0.01	0.81	0.01
eMolTox_Modulator_of_Neuronal_acetylcholine_receptor_protein_alpha-7_subunit	0.82	0.02	0.84	0.01	0.98	0	0.98	0.02	0.98	0	0.96	0.01	0.92	0.01	0.98	0.00	0.98	0.02
eMolTox_Activator_Alzheimers_amyloid_precursor	0.81	0.01	0.9	0.01	0.89	0.01	0.92	0.01	0.89	0.01	0.78	0.01	0.61	0.01	0.89	0.01	0.92	0.01
eMolTox_Differential_cytotoxicity_(isogenic_chicken_DT40_Rev3_mutant_cell_line)	0.8	0.01	0.94	0.01	0.79	0.01	0.79	0.03	0.78	0.01	0.76	0.01	0.54	0.02	0.78	0.01	0.79	0.03
eMolTox_Antagonist_of_the_estrogen_receptor_alpha_(ER-alpha)_signaling_pathway_dup	0.8	0.02	0.96	0.01	0.79	0.02	0.82	0.03	0.79	0.02	0.59	0.01	0.33	0.02	0.79	0.02	0.82	0.03
eMolTox_Modulator_of_HERG	0.81	0	0.86	0.01	0.95	0.01	0.92	0.01	0.95	0.01	0.91	0.01	0.82	0.02	0.95	0.01	0.92	0.01
eMolTox_Antagonist_of_the_retinoic_acid_receptor_(RAR)_signaling_pathway	0.81	0.01	0.9	0.01	0.79	0.01	0.83	0.02	0.79	0.01	0.66	0.01	0.42	0.01	0.79	0.01	0.83	0.02
eMolTox_Modulator_of_Serotonin_2b_(5-HT2b)_receptor	0.81	0.01	0.82	0.02	0.99	0	0.96	0.01	1	0	0.98	0	0.97	0.01	1.00	0.00	0.96	0.01
eMolTox_Modulator_of_Platelet-derived_growth_factor_receptor_beta	0.81	0.01	0.84	0.01	0.97	0.01	0.94	0.03	0.98	0	0.95	0.01	0.91	0.02	0.98	0.00	0.94	0.03
eMolTox_Antagonist_of_the_retinoid-related_orphan_receptor_gamma_(ROR-gamma)_signaling_pathway	0.81	0.01	0.98	0.01	0.8	0.01	0.81	0.02	0.8	0.01	0.66	0.01	0.42	0.02	0.80	0.01	0.81	0.02
eMolTox_Modulator_of_Serotonin_1a_(5-HT1a)_receptor	0.81	0.01	0.82	0.01	0.99	0	0.99	0.01	0.99	0	0.99	0	0.98	0.01	0.99	0.00	0.99	0.00
eMolTox_Modulator_of_Neuronal_acetylcholine_receptor_alpha4beta2	0.81	0.03	0.82	0.03	0.99	0.01	0.99	0.01	0.99	0.01	0.98	0.01	0.95	0.02	0.99	0.01	0.99	0.01
eMolTox_Agonist_of_H2AX	0.82	0.01	0.86	0.03	0.79	0.01	0.78	0.06	0.79	0.01	0.59	0.01	0.32	0.03	0.79	0.01	0.78	0.06
eMolTox_Modulator_of_GABA-A_receptor_alpha-3beta-3gamma-2	0.83	0.01	0.83	0.01	1	0	1	0	1	0	1	0	1.00	0.00	1.00	0.00	1.00	0.00
eMolTox_Induce_genotoxicity_in_human_embryonic_kidney_cells	0.8	0	0.91	0.03	0.78	0.01	0.84	0.05	0.78	0.01	0.55	0.01	0.28	0.02	0.78	0.01	0.85	0.05
eMolTox_Modulator_of_Glutamate_NMDA_receptor	0.8	0.03	0.81	0.03	0.98	0	0.95	0.02	0.99	0	0.97	0	0.95	0.01	0.99	0.00	0.95	0.02
eMolTox_Modulator_of_Norepinephrine_transporter	0.81	0	0.81	0	1	0	0.99	0	1	0	0.99	0	0.98	0.01	1.00	0.00	0.99	0.00
eMolTox_Modulator_of_Serotonin_transporter	0.81	0.01	0.82	0.01	0.99	0	0.99	0	0.99	0	0.99	0	0.98	0.00	0.99	0.00	0.99	0.00
eMolTox_Modulator_of_Sodium_channel_protein_type_IX_alpha_subunit	0.82	0	0.82	0	1	0	1	0	1	0	1	0	0.99	0.01	1.00	0.00	1.00	0.00
eMolTox_Agonist_of_the_AP-1_signaling_pathway	0.79	0.02	0.9	0.02	0.77	0.02	0.79	0.03	0.77	0.02	0.62	0.02	0.35	0.03	0.77	0.02	0.78	0.03
eMolTox_Agonist_of_the_p53_signaling_pathway	0.8	0.01	0.93	0.01	0.78	0.01	0.79	0.05	0.78	0.01	0.61	0.01	0.34	0.02	0.78	0.01	0.79	0.05
eMolTox_Modulator_of_Serotonin_3a_(5-HT3a)_receptor	0.83	0.02	0.84	0.02	0.99	0	0.96	0.02	1	0	0.99	0.01	0.97	0.01	1.00	0.00	0.96	0.02
eMolTox_Modulator_of_Serotonin_1b_(5-HT1b)_receptor	0.82	0.01	0.82	0.01	1	0	0.98	0.01	1	0	0.99	0	0.99	0.01	1.00	0.00	0.98	0.01
eMolTox_Modulator_of_Delta_opioid_receptor	0.81	0.01	0.81	0.01	1	0	1	0	1	0	1	0	0.99	0.00	1.00	0.00	1.00	0.00
eMolTox_Modulator_of_Vascular_endothelial_growth_factor_receptor_1	0.81	0.01	0.85	0.01	0.95	0.01	0.9	0.02	0.96	0.01	0.91	0.01	0.82	0.02	0.96	0.01	0.90	0.02
eMolTox_Modulator_of_Beta-2_adrenergic_receptor	0.82	0.01	0.83	0.01	0.99	0	0.99	0.01	0.99	0	0.98	0.01	0.97	0.01	0.99	0.00	0.99	0.01
eMolTox_Modulator_of_Muscarinic_acetylcholine_receptor_M4	0.82	0.02	0.84	0.02	0.98	0.01	0.96	0.02	0.99	0.01	0.97	0.02	0.93	0.03	0.99	0.01	0.96	0.02
eMolTox_Modulator_of_TNF-alpha	0.82	0.01	0.83	0.01	1	0	0.97	0.02	1	0	0.99	0	0.98	0.01	1.00	0.00	0.97	0.02
eMolTox_Modulator_of_Calcitonin_gene-related_peptide_type_1_receptor	0.81	0.01	0.81	0.01	1	0	1	0	1	0	1	0	0.99	0.00	1.00	0.00	1.00	0.00
eMolTox_Modulator_of_Alpha-2a_adrenergic_receptor	0.82	0.02	0.83	0.02	0.98	0	0.96	0.03	0.99	0.01	0.96	0.01	0.93	0.01	0.99	0.01	0.96	0.03
eMolTox_Modulator_of_Sigma_opioid_receptor	0.8	0.01	0.81	0.02	0.99	0	0.98	0.01	0.99	0	0.98	0	0.97	0.01	0.99	0.00	0.98	0.01
eMolTox_Differential_cytotoxicity_against_isogenic_chicken_DT40_cell_lines_with_known_DNA_damage_response_pathways_-_Rad54Ku70_mutant_cell_line	0.8	0.01	0.98	0.01	0.8	0.01	0.81	0.02	0.79	0.01	0.77	0.01	0.57	0.01	0.79	0.01	0.81	0.02
eMolTox_Modulator_of_GABA-A_receptor_alpha-1beta-3gamma-2	0.81	0.01	0.81	0.01	1	0	1	0	1	0	1	0	1.00	0.01	1.00	0.00	1.00	0.00
eMolTox_Modulator_of_Dopamine_transporter	0.8	0.02	0.81	0.02	0.99	0	0.98	0.01	0.99	0	0.98	0	0.96	0.01	0.99	0.00	0.98	0.01
eMolTox_Modulator_of_GABA-A_receptor_anion_channel	0.81	0.01	0.81	0.01	1	0	0.99	0.01	1	0	0.99	0	0.99	0.00	1.00	0.00	0.99	0.01
eMolTox_Differential_cytotoxicity_(isogenic_chicken_DT40_cell_lines)	0.81	0.01	0.99	0	0.81	0	0.81	0.03	0.81	0.01	0.78	0.01	0.58	0.02	0.81	0.01	0.81	0.03
eMolTox_Cytotoxicity_in_HEK293_cells_-_16_hour	0.8	0.01	0.77	0.02	0.74	0.01	0.77	0.06	0.74	0.01	0.53	0.01	0.24	0.03	0.74	0.01	0.76	0.06
eMolTox_Aromatase_inhibitors	0.8	0.01	0.9	0.02	0.78	0.01	0.79	0.09	0.78	0.01	0.57	0.01	0.29	0.04	0.78	0.02	0.79	0.09
eMolTox_Modulators_of_myocardial_damage	0.8	0.01	0.91	0.01	0.89	0	0.88	0.01	0.89	0.01	0.76	0.01	0.58	0.01	0.89	0.01	0.88	0.01
eMolTox_Antagonist_of_the_androgen_receptor_(AR)_signaling_pathway_dup	0.81	0.02	0.89	0.02	0.78	0.01	0.8	0.03	0.78	0.01	0.59	0.02	0.33	0.04	0.78	0.01	0.80	0.04
eMolTox_Modulator_of_Adenosine_A2a_receptor	0.81	0.01	0.81	0.01	1	0	0.99	0.01	1	0	0.99	0	0.98	0.00	1.00	0.00	0.99	0.01
eMolTox_Modulator_of_Serotonin_2a_(5-HT2a)_receptor	0.81	0.01	0.82	0.01	0.99	0	0.99	0	1	0	0.99	0	0.98	0.01	1.00	0.00	0.99	0.00
eMolTox_Modulator_of_Beta-3_adrenergic_receptor	0.82	0.01	0.82	0.01	1	0	1	0	1	0	1	0	0.99	0.00	1.00	0.00	1.00	0.00
eMolTox_Agonist_of_the_estrogen_receptor_alpha_(ER-alpha)_signaling_pathway	0.81	0.01	0.79	0.02	0.75	0.01	0.8	0.03	0.75	0.01	0.58	0.01	0.30	0.01	0.75	0.01	0.80	0.03
eMolTox_Modulator_of_Kappa_opioid_receptor	0.81	0.01	0.81	0.01	0.99	0	0.99	0.01	1	0	0.99	0	0.98	0.01	1.00	0.00	0.99	0.01
eMolTox_Modulator_of_Adenosine_A3_receptor	0.81	0	0.82	0.01	0.99	0	0.98	0.01	0.99	0	0.98	0	0.97	0.01	0.99	0.00	0.98	0.01
eMolTox_Modulator_of_Serotonin_7_(5-HT7)_receptor	0.81	0.01	0.81	0.01	0.99	0	0.99	0	1	0	0.99	0	0.98	0.00	1.00	0.00	0.99	0.00
eMolTox_Modulator_of_Beta-1_adrenergic_receptor	0.81	0.02	0.81	0.02	1	0	0.99	0.01	1	0	0.99	0	0.99	0.01	1.00	0.00	0.99	0.01
eMolTox_Antagonist_of_the_estrogen_receptor_alpha_(ER-alpha)_signaling_pathway	0.8	0.01	0.97	0.01	0.8	0.01	0.77	0.05	0.8	0.01	0.59	0.01	0.32	0.02	0.80	0.01	0.77	0.05
eMolTox_Modulator_of_Adenosine_A2b_receptor	0.81	0.01	0.81	0.01	1	0	0.99	0	1	0	1	0	0.99	0.00	1.00	0.00	0.99	0.00
eMolTox_Modulator_of_Vascular_endothelial_growth_factor_receptor_3	0.82	0.02	0.94	0.01	0.87	0.01	0.87	0.02	0.87	0.02	0.81	0.01	0.64	0.02	0.87	0.02	0.87	0.02
eMolTox_Modulator_of_Vascular_endothelial_growth_factor_receptor_2	0.81	0	0.83	0	0.98	0	0.97	0	0.99	0	0.98	0	0.96	0.00	0.99	0.00	0.97	0.00
eMolTox_Modulator_of_Receptor_protein-tyrosine_kinase_erbB-2	0.8	0.01	0.81	0.01	0.99	0	0.98	0.02	1	0	0.99	0.01	0.98	0.01	1.00	0.00	0.98	0.02
eMolTox_Modulator_of_Alpha-2b_adrenergic_receptor	0.82	0.01	0.85	0.01	0.97	0.01	0.95	0.03	0.98	0.01	0.95	0.01	0.90	0.03	0.97	0.01	0.95	0.03
eMolTox_Modulator_of_Serotonin_4_(5-HT4)_receptor	0.83	0.02	0.83	0.02	1	0	1	0.01	1	0	1	0	1.00	0.00	1.00	0.00	1.00	0.01
eMolTox_Modulator_of_Platelet-derived_growth_factor_receptor_alpha	0.8	0.02	0.91	0.01	0.89	0.01	0.89	0.03	0.88	0.02	0.83	0.02	0.68	0.03	0.88	0.02	0.89	0.04
eMolTox_Modulator_of_Melatonin_receptor_1B	0.8	0.01	0.81	0.01	1	0	1	0	1	0	1	0	1.00	0.01	1.00	0.00	1.00	0.00
eMolTox_Antagonist_of_the_glucocorticoid_receptor_(GR)_signaling_pathway	0.82	0.01	0.97	0.02	0.81	0.01	0.83	0.04	0.81	0.01	0.62	0.01	0.37	0.02	0.81	0.01	0.83	0.04
eMolTox_Agonist_of_the_androgen_receptor_(AR)_signaling_pathway	0.81	0.02	0.9	0.05	0.79	0.03	0.81	0.05	0.79	0.03	0.55	0.02	0.27	0.03	0.79	0.03	0.80	0.06
eMolTox_Cytotoxicity_in_HEK293_cells_-_32_hour	0.8	0.01	0.85	0.02	0.76	0.02	0.78	0.06	0.76	0.02	0.6	0.01	0.33	0.03	0.76	0.02	0.78	0.06
eMolTox_Modulator_of_Muscarinic_acetylcholine_receptor_M1	0.81	0.01	0.82	0.01	0.99	0	0.98	0.02	0.99	0.01	0.98	0.01	0.95	0.02	0.99	0.01	0.98	0.02
eMolTox_Modulator_of_Dopamine_D2_receptor	0.81	0.01	0.82	0.01	0.99	0	0.99	0	0.99	0	0.99	0	0.98	0.00	0.99	0.00	0.99	0.00
eMolTox_Modulator_of_Angiotensin_II_type_2_(AT-2)_receptor	0.82	0.01	0.82	0.01	1	0	1	0.01	1	0	1	0	0.99	0.01	1.00	0.00	1.00	0.01
eMolTox_Modulator_of_Urotensin_II_receptor	0.82	0.02	0.82	0.02	1	0	1	0	1	0	1	0	1.00	0.00	1.00	0.00	1.00	0.00
eMolTox_Modulator_of_P2X_purinoceptor_7	0.81	0.01	0.81	0.01	1	0	1	0	1	0	1	0	0.99	0.00	1.00	0.00	1.00	0.00
eMolTox_Agonist_of_the_antioxidant_response_element_(ARE)_signaling_pathway	0.8	0.01	0.91	0.02	0.78	0	0.8	0.04	0.78	0	0.7	0.01	0.46	0.03	0.78	0.00	0.80	0.04
eMolTox_Block_Bile_Salt_Export_Pump	0.83	0.04	0.93	0.02	0.89	0.02	0.9	0.03	0.89	0.04	0.89	0.02	0.78	0.05	0.89	0.03	0.89	0.03
eMolTox_Cytotoxicity_in_HepG2_cells_-_8_hour	0.81	0.01	0.67	0.05	0.71	0.03	0.75	0.1	0.71	0.03	0.52	0.01	0.22	0.04	0.71	0.03	0.75	0.09
eMolTox_Agonist_of_the_farnesoid-X-receptor_(FXR)_signaling_pathway	0.81	0.02	0.98	0.01	0.81	0.02	0.79	0.04	0.81	0.02	0.63	0.02	0.37	0.04	0.81	0.02	0.79	0.04
eMolTox_Antagonist_of_the_peroxisome_proliferator-activated_receptor_gamma_(PPARg)_signaling_pathway	0.8	0.02	0.95	0.03	0.79	0.02	0.78	0.07	0.79	0.02	0.6	0.01	0.32	0.02	0.79	0.02	0.78	0.06
eMolTox_Cytotoxicity_in_HepG2_cells_-_24_hour	0.8	0.02	0.85	0.03	0.77	0.02	0.81	0.03	0.76	0.02	0.63	0.01	0.37	0.02	0.76	0.02	0.80	0.03
eMolTox_Modulator_of_Adenosine_A1_receptor	0.81	0.01	0.82	0.01	0.99	0	0.99	0	0.99	0	0.99	0	0.98	0.01	0.99	0.00	0.99	0.00
eMolTox_Agonist_of_Liver_X_receptor_alpha	0.8	0.01	0.8	0.01	1	0	1	0	1	0	1	0	1.00	0.00	1.00	0.00	1.00	0.00
eMolTox_Modulator_of_Dopamine_D1_receptor	0.81	0.01	0.81	0.01	1	0	0.99	0.01	1	0	0.99	0	0.98	0.01	1.00	0.00	0.99	0.01
eMolTox_Modulator_of_Peroxisome_proliferator-activated_receptor_gamma	0.81	0.01	0.81	0.01	1	0	0.99	0	0.99	0	0.99	0	0.98	0.01	1.00	0.00	0.99	0.00
eMolTox_Agonist_of_the_peroxisome_proliferator-activated_receptor_gamma_(PPARg)_signaling_pathway	0.81	0.02	0.87	0.02	0.78	0.02	0.81	0.02	0.78	0.02	0.54	0.02	0.25	0.02	0.78	0.02	0.80	0.03
eMolTox_Cytotoxicity_in_HEK293_cells_-_40_hour	0.8	0.02	0.85	0.01	0.77	0.02	0.8	0.04	0.76	0.02	0.64	0.02	0.38	0.03	0.76	0.02	0.80	0.04
eMolTox_Modulator_of_Endothelin_receptor_ET-B	0.8	0.01	0.81	0.01	0.99	0	0.99	0.01	0.99	0.01	0.99	0.01	0.99	0.01	0.99	0.01	0.99	0.01
eMolTox_Induce_Phospholipidosis	0.82	0.04	0.73	0.03	0.75	0.05	0.78	0.06	0.74	0.06	0.73	0.05	0.49	0.10	0.74	0.06	0.78	0.07
eMolTox_Inhibitors_of_Hepatocyte_nuclear_factor_4_(HNF4)_dimerization	0.81	0.03	0.94	0.02	0.8	0.03	0.8	0.04	0.8	0.05	0.75	0.03	0.53	0.07	0.80	0.06	0.80	0.04
eMolTox_Cytotoxicity_in_HEK293_cells_-_8_hour	0.8	0.02	0.65	0.04	0.69	0.02	0.74	0.11	0.69	0.02	0.48	0.01	0.18	0.05	0.69	0.02	0.74	0.11
eMolTox_Modulator_of_Bradykinin_B2_receptor	0.82	0.02	0.82	0.02	1	0	1	0	1	0	1	0	1.00	0.00	1.00	0.00	1.00	0.00
eMolTox_Inhibit_CYP2C19_Activity	0.81	0	0.8	0	0.76	0	0.76	0.01	0.76	0.01	0.76	0	0.52	0.01	0.76	0.01	0.76	0.01
eMolTox_Disruptors_of_the_mitochondrial_membrane_potential	0.8	0.01	0.92	0.01	0.87	0.01	0.86	0.03	0.87	0.01	0.8	0.01	0.63	0.01	0.87	0.01	0.86	0.03
eMolTox_Modulator_of_Endothelin_receptor_ET-A	0.82	0.02	0.84	0.01	0.97	0.01	0.98	0.01	0.97	0	0.97	0.01	0.95	0.01	0.97	0.00	0.98	0.01
eMolTox_Modulator_of_Mu_opioid_receptor	0.81	0	0.81	0	1	0	0.99	0	1	0	0.99	0	0.98	0.00	1.00	0.00	0.99	0.00
eMolTox_Agonist_of_the_RXR_signaling_pathway	0.81	0.01	0.42	0.02	0.54	0.04	0.85	0.06	0.53	0.04	0.41	0.02	0.14	0.03	0.53	0.04	0.83	0.06
eMolTox_Modulator_of_Muscarinic_acetylcholine_receptor_M3	0.81	0.01	0.82	0.01	1	0	0.98	0.01	1	0	0.99	0	0.98	0.01	1.00	0.00	0.98	0.01
eMolTox_Antagonist_of_the_vitamin_D_receptor_(VDR)_signaling_pathway	0.82	0.01	0.99	0.01	0.82	0.01	0.8	0.04	0.82	0.02	0.61	0.01	0.35	0.02	0.82	0.02	0.80	0.03
eMolTox_Modulator_of_P2X_purinoceptor_3	0.79	0.02	0.79	0.02	1	0	1	0	1	0	1	0	1.00	0.01	1.00	0.00	1.00	0.00
eMolTox_Inhibit_CYP1A2_Activity	0.82	0.01	0.98	0.01	0.83	0	0.83	0.02	0.83	0.02	0.83	0	0.66	0.01	0.83	0.02	0.83	0.02
eMolTox_Cytotoxicity_in_HepG2_cells_-_40_hour	0.81	0.01	0.86	0.02	0.78	0.01	0.78	0.04	0.78	0.01	0.67	0.02	0.41	0.04	0.78	0.01	0.78	0.04
eMolTox_Cytotoxicity_in_HEK293_cells_-_24_hour	0.8	0.01	0.85	0.01	0.76	0.01	0.79	0.03	0.76	0.01	0.58	0.01	0.31	0.01	0.76	0.01	0.79	0.03
eMolTox_Substrates_of_Cytochrome_P450_2C19	0.8	0.01	0.99	0	0.8	0.01	0.81	0.02	0.8	0.01	0.76	0.01	0.55	0.02	0.80	0.01	0.81	0.02
eMolTox_Modulator_of_Alpha-1b_adrenergic_receptor	0.81	0.01	0.81	0.01	0.99	0	0.99	0.01	1	0	0.99	0	0.98	0.01	1.00	0.00	0.98	0.01
eMolTox_Antagonist_of_the_farnesoid-X-receptor_(FXR)_signaling_pathway	0.8	0.01	0.96	0.02	0.79	0.01	0.79	0.05	0.79	0.01	0.57	0.01	0.28	0.02	0.79	0.01	0.79	0.06
eMolTox_Cytotoxicity_in_HepG2_cells_-_16_hour	0.8	0.01	0.81	0.02	0.76	0.01	0.75	0.04	0.76	0.01	0.58	0.01	0.29	0.02	0.76	0.01	0.75	0.04
eMolTox_Activators_of_the_human_pregnane_X_receptor_(PXR)_signaling_pathway	0.81	0.03	0.97	0.02	0.83	0.02	0.85	0.08	0.83	0.02	0.72	0.03	0.51	0.05	0.83	0.02	0.85	0.08
eMolTox_Activators_of_Cytochrome_P450_2A9	0.81	0.01	0.99	0	0.81	0.01	0.82	0.02	0.81	0.01	0.66	0.01	0.41	0.02	0.80	0.01	0.82	0.02
eMolTox_Modulator_of_Platelet_activating_factor_receptor	0.81	0.03	0.82	0.03	0.99	0.01	0.98	0.02	1	0	0.99	0.01	0.99	0.01	1.00	0.00	0.98	0.02
eMolTox_Modulator_of_Vasopressin_V1a_receptor	0.82	0.02	0.82	0.02	1	0	1	0.01	1	0	1	0	0.99	0.01	1.00	0.00	1.00	0.01
eMolTox_Modulator_of_Type-1_angiotensin_II_receptor	0.8	0.02	0.8	0.02	1	0	1	0	1	0	1	0	1.00	0.00	1.00	0.00	1.00	0.00
eMolTox_Inhibitors_and_Substrates_of_Cytochrome_P450_3A4	0.8	0.01	0.89	0.01	0.9	0.01	0.89	0.01	0.9	0.01	0.89	0.01	0.78	0.02	0.90	0.01	0.89	0.01
eMolTox_Modulator_of_Cyclooxygenase-1	0.8	0.01	0.88	0.01	0.9	0.01	0.93	0.01	0.9	0.01	0.85	0.01	0.72	0.01	0.90	0.01	0.93	0.01
eMolTox_Inhibit_CYP2C9_Acitivity	0.8	0	0.82	0.01	0.76	0	0.76	0.01	0.76	0.01	0.76	0	0.52	0.01	0.76	0.01	0.76	0.01
eMolTox_Agonist_of_Liver_X_receptor_beta	0.81	0.02	0.81	0.02	1	0	0.99	0.01	1	0	1	0	1.00	0.01	1.00	0.00	0.99	0.01
eMolTox_Antagonist_of_the_farnesoid-X-receptor_(FXR)_signaling_pathway_dup	0.8	0.02	0.96	0.03	0.8	0.02	0.8	0.1	0.8	0.02	0.55	0.02	0.27	0.05	0.80	0.02	0.79	0.10
eMolTox_Modulator_of_Cyclooxygenase-2	0.81	0.01	0.84	0.01	0.97	0.01	0.97	0.01	0.97	0.01	0.94	0.01	0.89	0.02	0.97	0.01	0.97	0.01
eMolTox_Antagonist_of_the_constitutive_androstane_receptor_(CAR)_signaling_pathway	0.81	0.01	0.79	0.02	0.75	0.02	0.78	0.02	0.75	0.02	0.57	0.01	0.29	0.01	0.75	0.02	0.78	0.03
eMolTox_Activator_the_aryl_hydrocarbon_receptor_(AhR)_signaling_pathway	0.8	0.01	0.97	0.01	0.83	0.01	0.86	0.01	0.82	0.01	0.73	0.01	0.52	0.02	0.82	0.02	0.86	0.01
eMolTox_Inhibitors_and_Substrates_of_Cytochrome_P450_2D6	0.8	0.01	0.93	0.01	0.86	0.01	0.85	0.02	0.86	0.01	0.81	0.01	0.64	0.02	0.86	0.01	0.85	0.02
eMolTox_Modulator_of_Angiotensin-converting_enzyme	0.82	0.02	0.83	0.02	0.99	0	0.98	0.01	0.99	0.01	0.98	0.01	0.96	0.02	0.99	0.01	0.98	0.01
eMolTox_Agonist_of_the_constitutive_androstane_receptor_(CAR)_signaling_pathway	0.81	0.01	0.96	0.01	0.84	0.01	0.87	0.01	0.84	0.01	0.75	0	0.56	0.00	0.84	0.01	0.87	0.01
eMolTox_Cytotoxicity_in_HepG2_cells_-_32_hour	0.81	0.02	0.86	0.03	0.78	0.02	0.8	0.05	0.77	0.01	0.65	0.02	0.40	0.05	0.77	0.01	0.80	0.05
eMolTox_Activators_of_the_heat_shock_response_signaling_pathway	0.81	0.01	0.7	0.04	0.73	0.01	0.76	0.05	0.72	0.02	0.56	0.01	0.27	0.02	0.72	0.02	0.76	0.05
eMolTox_Inhibitors_and_Substrates_of_Cytochrome_P450_2C9	0.81	0.02	0.99	0	0.82	0.02	0.81	0.02	0.82	0.02	0.74	0.02	0.51	0.03	0.82	0.01	0.81	0.02
ToxCast_ACEA_AR_antagonist_80hr	0.83	0.02	0.84	0.02	0.8	0.02	0.78	0.04	0.81	0.02	0.79	0.02	0.59	0.04	0.81	0.02	0.78	0.04
ToxCast_ACEA_ER_80hr	0.81	0.01	0.5	0.04	0.62	0.02	0.74	0.09	0.6	0.04	0.56	0.01	0.26	0.04	0.60	0.04	0.74	0.09
ToxCast_APR_HepG2_CellCycleArrest_72h_dn	0.82	0.03	0.65	0.05	0.72	0.02	0.75	0.03	0.71	0.03	0.66	0.02	0.38	0.03	0.72	0.04	0.74	0.04
ToxCast_APR_HepG2_CellLoss_24h_dn	0.78	0.03	0.82	0.01	0.74	0.04	0.72	0.03	0.74	0.07	0.7	0.03	0.42	0.04	0.74	0.07	0.72	0.03
ToxCast_APR_HepG2_CellLoss_72h_dn	0.78	0.03	0.85	0.03	0.74	0.03	0.73	0.03	0.75	0.06	0.74	0.03	0.48	0.05	0.75	0.06	0.73	0.03
ToxCast_APR_HepG2_MitoticArrest_72h_up	0.8	0.02	0.78	0.03	0.74	0.02	0.76	0.05	0.73	0.03	0.7	0.02	0.44	0.03	0.73	0.03	0.76	0.04
ToxCast_APR_HepG2_OxidativeStress_24h_up	0.81	0.04	0.73	0.04	0.74	0.04	0.78	0.04	0.73	0.06	0.69	0.03	0.44	0.04	0.73	0.06	0.79	0.05
ToxCast_APR_HepG2_OxidativeStress_72h_up	0.83	0.03	0.71	0.03	0.75	0.03	0.75	0.06	0.76	0.03	0.7	0.04	0.44	0.08	0.76	0.03	0.74	0.07
ToxCast_ATG_AP_1_CIS_up	0.81	0.01	0.82	0.02	0.77	0.01	0.79	0.03	0.76	0.02	0.69	0.01	0.44	0.02	0.76	0.02	0.79	0.03
ToxCast_ATG_Ahr_CIS_dn	0.79	0.02	0.41	0.02	0.48	0.02	0.6	0.1	0.48	0.03	0.38	0.01	0.04	0.04	0.48	0.03	0.61	0.09
ToxCast_ATG_Ahr_CIS_up	0.8	0.02	0.86	0.02	0.77	0.02	0.75	0.09	0.77	0.02	0.66	0.02	0.39	0.05	0.77	0.03	0.75	0.09
ToxCast_ATG_BRE_CIS_up	0.8	0.01	0.84	0.01	0.76	0.01	0.77	0.07	0.76	0.02	0.62	0.01	0.34	0.03	0.75	0.02	0.77	0.07
ToxCast_ATG_CMV_CIS_up	0.79	0.02	0.9	0.02	0.77	0.02	0.79	0.02	0.77	0.02	0.68	0.02	0.43	0.03	0.77	0.02	0.79	0.03
ToxCast_ATG_CRE_CIS_up	0.81	0.02	0.8	0.02	0.77	0.02	0.76	0.03	0.77	0.02	0.62	0.01	0.34	0.02	0.77	0.02	0.76	0.03
ToxCast_ATG_C_EBP_CIS_up	0.8	0.01	0.72	0.03	0.72	0.01	0.74	0.08	0.72	0.01	0.53	0	0.24	0.02	0.72	0.01	0.74	0.07
ToxCast_ATG_DR4_LXR_CIS_dn	0.81	0.02	0.89	0.01	0.78	0.01	0.8	0.04	0.78	0.01	0.72	0.02	0.49	0.04	0.78	0.01	0.80	0.04
ToxCast_ATG_DR5_CIS_up	0.81	0.02	0.74	0.04	0.75	0.01	0.81	0.08	0.74	0.01	0.61	0.02	0.35	0.05	0.74	0.01	0.81	0.08
ToxCast_ATG_EGR_CIS_up	0.8	0.01	0.89	0.02	0.78	0.01	0.77	0.03	0.78	0.02	0.68	0.01	0.42	0.01	0.78	0.02	0.77	0.02
ToxCast_ATG_ERE_CIS_up	0.81	0.02	0.7	0.02	0.73	0.02	0.76	0.03	0.72	0.02	0.7	0.02	0.44	0.03	0.72	0.02	0.76	0.03
ToxCast_ATG_ERa_TRANS_up	0.81	0.01	0.83	0.02	0.77	0.01	0.8	0.04	0.76	0.02	0.73	0.01	0.49	0.02	0.76	0.02	0.80	0.04
ToxCast_ATG_E_Box_CIS_dn	0.8	0.01	0.74	0.02	0.73	0.02	0.74	0.03	0.73	0.02	0.57	0.02	0.28	0.03	0.73	0.02	0.74	0.04
ToxCast_ATG_Ets_CIS_dn	0.8	0.03	0.65	0.05	0.7	0.03	0.79	0.11	0.69	0.03	0.53	0.02	0.25	0.06	0.70	0.03	0.79	0.12
ToxCast_ATG_HIF1a_CIS_up	0.79	0.01	0.77	0.03	0.74	0.02	0.78	0.04	0.73	0.02	0.6	0.02	0.33	0.03	0.73	0.02	0.78	0.04
ToxCast_ATG_HSE_CIS_up	0.81	0.01	0.84	0.02	0.77	0.01	0.8	0.05	0.77	0.01	0.65	0.01	0.40	0.03	0.77	0.01	0.80	0.05
ToxCast_ATG_IR1_CIS_dn	0.8	0.02	0.79	0.02	0.75	0.02	0.79	0.02	0.74	0.02	0.61	0.02	0.34	0.03	0.74	0.02	0.79	0.02
ToxCast_ATG_ISRE_CIS_dn	0.81	0.01	0.75	0.02	0.75	0.02	0.82	0.03	0.74	0.02	0.65	0.03	0.39	0.04	0.74	0.02	0.81	0.04
ToxCast_ATG_MRE_CIS_up	0.8	0.01	0.89	0.02	0.78	0.01	0.8	0.06	0.77	0.02	0.72	0.01	0.49	0.03	0.77	0.02	0.80	0.06
ToxCast_ATG_NFI_CIS_up	0.79	0.02	0.72	0.02	0.71	0.02	0.72	0.12	0.71	0.01	0.55	0.02	0.25	0.07	0.71	0.01	0.72	0.12
ToxCast_ATG_NF_kB_CIS_dn	0.81	0.02	0.66	0.04	0.7	0.02	0.73	0.1	0.7	0.02	0.56	0.03	0.26	0.06	0.70	0.02	0.73	0.10
ToxCast_ATG_NRF2_ARE_CIS_up	0.81	0.02	0.87	0.01	0.78	0.02	0.77	0.02	0.78	0.02	0.77	0.02	0.55	0.04	0.78	0.02	0.77	0.02
ToxCast_ATG_Oct_MLP_CIS_up	0.81	0.02	0.87	0.02	0.78	0.02	0.77	0.02	0.78	0.03	0.68	0.02	0.43	0.03	0.78	0.02	0.77	0.01
ToxCast_ATG_PBREM_CIS_up	0.79	0.01	0.91	0.02	0.77	0.01	0.76	0.05	0.77	0.01	0.65	0.01	0.38	0.03	0.77	0.01	0.76	0.05
ToxCast_ATG_PPARa_TRANS_up	0.79	0.02	0.78	0.01	0.73	0.03	0.78	0.04	0.73	0.03	0.57	0.02	0.29	0.03	0.73	0.03	0.77	0.04
ToxCast_ATG_PPARg_TRANS_up	0.81	0.01	0.92	0.02	0.8	0.02	0.82	0.03	0.79	0.02	0.77	0.01	0.56	0.02	0.79	0.02	0.82	0.02
ToxCast_ATG_PPRE_CIS_up	0.81	0.02	0.88	0.01	0.78	0.03	0.79	0.02	0.78	0.03	0.69	0.03	0.44	0.04	0.78	0.03	0.79	0.02
ToxCast_ATG_PXRE_CIS_dn	0.79	0.01	0.59	0.03	0.64	0.01	0.7	0.08	0.63	0.02	0.5	0.02	0.18	0.04	0.63	0.02	0.70	0.08
ToxCast_ATG_PXRE_CIS_up	0.8	0.01	0.89	0.01	0.78	0.01	0.78	0.03	0.78	0.03	0.78	0.01	0.56	0.03	0.78	0.03	0.78	0.03
ToxCast_ATG_PXR_TRANS_up	0.8	0.02	0.94	0.01	0.79	0.02	0.81	0.03	0.78	0.03	0.77	0.02	0.55	0.04	0.78	0.03	0.81	0.03
ToxCast_ATG_Pax6_CIS_up	0.8	0.01	0.87	0.02	0.77	0.01	0.78	0.03	0.77	0.01	0.65	0.01	0.39	0.03	0.77	0.01	0.77	0.03
ToxCast_ATG_RARa_TRANS_dn	0.81	0.02	0.67	0.01	0.71	0.03	0.7	0.05	0.71	0.03	0.53	0.02	0.21	0.03	0.71	0.03	0.69	0.05
ToxCast_ATG_RORE_CIS_up	0.8	0.02	0.91	0.02	0.78	0.02	0.73	0.1	0.78	0.01	0.64	0.03	0.36	0.07	0.78	0.02	0.73	0.10
ToxCast_ATG_RXRb_TRANS_up	0.79	0.01	0.82	0.02	0.75	0.01	0.77	0.04	0.74	0.01	0.66	0.01	0.40	0.02	0.74	0.01	0.78	0.04
ToxCast_ATG_SREBP_CIS_up	0.8	0.02	0.9	0.01	0.78	0.02	0.78	0.03	0.78	0.02	0.68	0.02	0.43	0.04	0.78	0.02	0.77	0.03
ToxCast_ATG_Sox_CIS_up	0.81	0.01	0.66	0.04	0.71	0.02	0.74	0.1	0.71	0.03	0.54	0.02	0.24	0.03	0.71	0.03	0.74	0.10
ToxCast_ATG_Sp1_CIS_up	0.8	0.02	0.73	0.04	0.73	0.02	0.78	0.13	0.73	0.02	0.59	0.02	0.32	0.06	0.73	0.02	0.79	0.13
ToxCast_ATG_TA_CIS_up	0.8	0.02	0.87	0.03	0.77	0.02	0.81	0.07	0.76	0.02	0.58	0.02	0.31	0.04	0.76	0.02	0.81	0.07
ToxCast_ATG_TCF_b_cat_CIS_dn	0.8	0.01	0.75	0.01	0.74	0.01	0.77	0.04	0.73	0.02	0.63	0.01	0.35	0.02	0.73	0.02	0.77	0.04
ToxCast_ATG_VDRE_CIS_up	0.79	0.01	0.92	0.01	0.78	0.01	0.81	0.02	0.77	0.01	0.75	0.01	0.52	0.03	0.77	0.01	0.81	0.02
ToxCast_ATG_Xbp1_CIS_up	0.81	0.01	0.82	0.01	0.76	0.01	0.81	0.07	0.76	0.02	0.65	0.02	0.40	0.04	0.76	0.02	0.81	0.07
ToxCast_ATG_p53_CIS_dn	0.81	0.02	0.72	0.05	0.74	0.03	0.78	0.08	0.73	0.03	0.6	0.02	0.33	0.05	0.73	0.03	0.78	0.08
ToxCast_BSK_3C_Eselectin_down	0.79	0.02	0.77	0.02	0.73	0.03	0.7	0.07	0.74	0.03	0.69	0.03	0.41	0.06	0.74	0.03	0.71	0.07
ToxCast_BSK_3C_HLADR_down	0.79	0.04	0.81	0.05	0.75	0.03	0.73	0.02	0.76	0.04	0.74	0.03	0.48	0.05	0.76	0.04	0.73	0.02
ToxCast_BSK_3C_IL8_down	0.8	0.03	0.89	0.02	0.77	0.03	0.82	0.07	0.76	0.03	0.73	0.04	0.50	0.07	0.76	0.03	0.82	0.07
ToxCast_BSK_3C_MCP1_down	0.79	0.02	0.84	0.03	0.75	0.03	0.72	0.05	0.76	0.04	0.71	0.03	0.44	0.05	0.77	0.04	0.72	0.05
ToxCast_BSK_3C_Proliferation_down	0.8	0.03	0.87	0.03	0.77	0.03	0.77	0.05	0.77	0.04	0.76	0.03	0.53	0.05	0.77	0.04	0.77	0.05
ToxCast_BSK_3C_SRB_down	0.81	0.01	0.86	0.01	0.78	0.01	0.77	0.04	0.78	0.01	0.75	0.01	0.52	0.02	0.78	0.01	0.76	0.03
ToxCast_BSK_3C_TissueFactor_down	0.82	0.02	0.8	0.03	0.78	0.02	0.8	0.05	0.77	0.03	0.72	0.02	0.48	0.04	0.77	0.03	0.80	0.05
ToxCast_BSK_3C_VCAM1_down	0.83	0.04	0.79	0.03	0.78	0.04	0.73	0.07	0.8	0.04	0.73	0.04	0.47	0.08	0.80	0.04	0.73	0.06
ToxCast_BSK_3C_Vis_down	0.78	0.04	0.83	0.02	0.74	0.04	0.73	0.06	0.75	0.05	0.71	0.04	0.44	0.08	0.74	0.04	0.73	0.05
ToxCast_BSK_3C_uPAR_down	0.81	0.02	0.85	0.01	0.77	0.02	0.81	0.07	0.76	0.04	0.75	0.03	0.53	0.05	0.76	0.04	0.81	0.07
ToxCast_BSK_4H_Eotaxin3_down	0.78	0.04	0.81	0.03	0.73	0.05	0.73	0.05	0.73	0.06	0.7	0.04	0.42	0.08	0.73	0.06	0.73	0.04
ToxCast_BSK_4H_MCP1_down	0.8	0.02	0.86	0.02	0.77	0.02	0.78	0.07	0.77	0.01	0.73	0.03	0.49	0.06	0.77	0.01	0.78	0.07
ToxCast_BSK_4H_Pselectin_down	0.8	0.01	0.85	0.02	0.76	0.02	0.79	0.06	0.75	0.03	0.73	0.02	0.49	0.04	0.75	0.04	0.79	0.06
ToxCast_BSK_4H_SRB_down	0.81	0.02	0.84	0.02	0.77	0.01	0.77	0.02	0.77	0.02	0.73	0.01	0.49	0.01	0.77	0.02	0.77	0.02
ToxCast_BSK_4H_VCAM1_down	0.8	0.04	0.84	0.05	0.76	0.03	0.75	0.06	0.77	0.03	0.73	0.04	0.48	0.08	0.77	0.03	0.75	0.06
ToxCast_BSK_4H_uPAR_down	0.81	0.03	0.82	0.02	0.77	0.03	0.78	0.07	0.76	0.03	0.71	0.04	0.46	0.08	0.76	0.03	0.78	0.08
ToxCast_BSK_BE3C_HLADR_down	0.8	0.03	0.82	0.03	0.75	0.03	0.77	0.03	0.75	0.03	0.72	0.03	0.46	0.06	0.75	0.03	0.77	0.04
ToxCast_BSK_BE3C_IL1a_down	0.81	0.01	0.81	0.02	0.76	0.02	0.76	0.03	0.76	0.02	0.68	0.02	0.42	0.04	0.76	0.02	0.76	0.03
ToxCast_BSK_BE3C_IP10_down	0.81	0.02	0.86	0.03	0.78	0.01	0.79	0.09	0.77	0.02	0.74	0.02	0.51	0.06	0.77	0.02	0.79	0.08
ToxCast_BSK_BE3C_PAI1_down	0.81	0.04	0.87	0.02	0.79	0.04	0.76	0.04	0.79	0.04	0.71	0.04	0.46	0.07	0.79	0.04	0.76	0.04
ToxCast_BSK_BE3C_tPA_down	0.81	0.03	0.83	0.03	0.77	0.03	0.77	0.04	0.77	0.04	0.67	0.03	0.41	0.03	0.77	0.04	0.76	0.04
ToxCast_BSK_BE3C_uPA_down	0.8	0.02	0.73	0.03	0.73	0.01	0.67	0.15	0.74	0.01	0.63	0.04	0.32	0.11	0.74	0.02	0.67	0.15
ToxCast_BSK_CASM3C_HLADR_down	0.8	0.02	0.72	0.03	0.72	0.02	0.78	0.06	0.71	0.02	0.65	0.03	0.39	0.05	0.71	0.02	0.78	0.07
ToxCast_BSK_CASM3C_MCP1_down	0.81	0.01	0.74	0.03	0.75	0.01	0.7	0.11	0.75	0.02	0.64	0.03	0.35	0.06	0.75	0.02	0.71	0.10
ToxCast_BSK_CASM3C_MCSF_down	0.82	0.03	0.7	0.06	0.74	0.03	0.71	0.12	0.75	0.03	0.66	0.04	0.38	0.09	0.75	0.03	0.72	0.12
ToxCast_BSK_CASM3C_Proliferation_down	0.79	0.04	0.8	0.05	0.74	0.03	0.74	0.08	0.73	0.02	0.71	0.04	0.45	0.08	0.73	0.02	0.74	0.08
ToxCast_BSK_CASM3C_SRB_down	0.82	0.01	0.82	0.04	0.78	0.02	0.77	0.11	0.78	0.04	0.69	0.02	0.44	0.05	0.78	0.04	0.76	0.10
ToxCast_BSK_CASM3C_Thrombomodulin_up	0.83	0.03	0.73	0.04	0.76	0.03	0.81	0.03	0.75	0.03	0.68	0.02	0.44	0.05	0.75	0.03	0.81	0.03
ToxCast_BSK_CASM3C_VCAM1_down	0.81	0.01	0.74	0.02	0.74	0.02	0.69	0.07	0.75	0.02	0.65	0.03	0.36	0.07	0.75	0.02	0.69	0.07
ToxCast_BSK_CASM3C_uPAR_down	0.8	0.04	0.69	0.07	0.71	0.04	0.74	0.06	0.71	0.04	0.63	0.04	0.34	0.07	0.71	0.04	0.74	0.05
ToxCast_BSK_KF3CT_ICAM1_down	0.8	0.03	0.83	0.04	0.77	0.04	0.78	0.05	0.76	0.04	0.67	0.04	0.41	0.05	0.76	0.04	0.78	0.05
ToxCast_BSK_KF3CT_IL1a_down	0.82	0.02	0.77	0.04	0.77	0.02	0.79	0.04	0.76	0.03	0.7	0.01	0.46	0.02	0.76	0.03	0.79	0.04
ToxCast_BSK_KF3CT_IP10_down	0.8	0.03	0.8	0.01	0.75	0.03	0.82	0.05	0.73	0.05	0.7	0.03	0.46	0.04	0.73	0.05	0.82	0.05
ToxCast_BSK_KF3CT_MCP1_down	0.81	0.01	0.76	0.07	0.75	0.02	0.8	0.1	0.74	0.04	0.68	0.01	0.44	0.04	0.74	0.04	0.80	0.09
ToxCast_BSK_KF3CT_MMP9_down	0.82	0.02	0.81	0.03	0.78	0.02	0.81	0.06	0.77	0.02	0.74	0.03	0.52	0.06	0.77	0.02	0.81	0.06
ToxCast_BSK_KF3CT_SRB_down	0.82	0.03	0.86	0.05	0.8	0.03	0.8	0.07	0.8	0.03	0.71	0.03	0.47	0.06	0.79	0.03	0.80	0.07
ToxCast_BSK_KF3CT_TGFb1_down	0.82	0.01	0.76	0.05	0.77	0.01	0.82	0.08	0.75	0.02	0.7	0.02	0.47	0.05	0.75	0.03	0.82	0.08
ToxCast_BSK_KF3CT_TIMP2_down	0.82	0.05	0.81	0.05	0.78	0.05	0.79	0.06	0.77	0.06	0.71	0.06	0.47	0.09	0.77	0.06	0.78	0.06
ToxCast_BSK_KF3CT_uPA_down	0.82	0.01	0.8	0.04	0.78	0.01	0.79	0.07	0.78	0.01	0.7	0.02	0.46	0.04	0.78	0.01	0.79	0.06
ToxCast_BSK_LPS_CD40_down	0.82	0.02	0.8	0.02	0.77	0.03	0.79	0.04	0.76	0.03	0.74	0.03	0.51	0.05	0.76	0.03	0.79	0.04
ToxCast_BSK_LPS_Eselectin_down	0.81	0.02	0.77	0.03	0.75	0.02	0.79	0.08	0.74	0.03	0.69	0.02	0.45	0.05	0.74	0.03	0.79	0.08
ToxCast_BSK_LPS_IL1a_down	0.8	0.02	0.81	0.01	0.76	0.03	0.73	0.01	0.77	0.04	0.69	0.03	0.42	0.04	0.77	0.04	0.73	0.01
ToxCast_BSK_LPS_IL8_down	0.81	0.02	0.83	0.03	0.77	0.02	0.76	0.04	0.77	0.01	0.71	0.03	0.45	0.05	0.77	0.02	0.76	0.04
ToxCast_BSK_LPS_MCP1_down	0.79	0.04	0.81	0.02	0.74	0.04	0.78	0.03	0.73	0.05	0.69	0.04	0.43	0.07	0.74	0.05	0.77	0.03
ToxCast_BSK_LPS_MCSF_down	0.82	0.02	0.82	0.02	0.77	0.02	0.77	0.05	0.78	0.04	0.74	0.02	0.50	0.03	0.78	0.04	0.76	0.05
ToxCast_BSK_LPS_PGE2_down	0.8	0.02	0.8	0.02	0.75	0.02	0.79	0.08	0.74	0.02	0.7	0.03	0.45	0.07	0.74	0.02	0.80	0.09
ToxCast_BSK_LPS_SRB_down	0.82	0.03	0.83	0.04	0.78	0.03	0.76	0.08	0.78	0.04	0.73	0.03	0.49	0.06	0.78	0.04	0.77	0.08
ToxCast_BSK_LPS_TNFa_down	0.8	0.02	0.8	0.02	0.75	0.02	0.78	0.04	0.74	0.03	0.68	0.01	0.42	0.02	0.74	0.03	0.78	0.05
ToxCast_BSK_LPS_TissueFactor_down	0.82	0.02	0.74	0.07	0.75	0.03	0.73	0.06	0.75	0.04	0.64	0.02	0.36	0.04	0.75	0.04	0.72	0.07
ToxCast_BSK_LPS_VCAM1_down	0.82	0.02	0.81	0.03	0.78	0.03	0.75	0.03	0.79	0.03	0.74	0.03	0.50	0.06	0.79	0.03	0.75	0.03
ToxCast_BSK_SAg_CD38_down	0.8	0.03	0.86	0.03	0.77	0.03	0.8	0.04	0.76	0.03	0.75	0.03	0.52	0.06	0.76	0.03	0.80	0.04
ToxCast_BSK_SAg_CD40_down	0.82	0.03	0.83	0.04	0.79	0.03	0.83	0.07	0.77	0.04	0.76	0.03	0.55	0.06	0.77	0.04	0.83	0.08
ToxCast_BSK_SAg_CD69_down	0.83	0.04	0.8	0.06	0.79	0.03	0.82	0.1	0.78	0.01	0.76	0.04	0.55	0.09	0.78	0.01	0.82	0.10
ToxCast_BSK_SAg_Eselectin_down	0.8	0.04	0.79	0.04	0.75	0.04	0.81	0.06	0.72	0.05	0.73	0.03	0.49	0.06	0.73	0.05	0.81	0.06
ToxCast_BSK_SAg_IL8_down	0.81	0.02	0.86	0.02	0.77	0.02	0.79	0.09	0.77	0.03	0.73	0.03	0.49	0.07	0.76	0.03	0.79	0.10
ToxCast_BSK_SAg_MCP1_down	0.81	0.04	0.79	0.04	0.76	0.04	0.78	0.05	0.76	0.05	0.72	0.04	0.47	0.07	0.76	0.04	0.78	0.05
ToxCast_BSK_SAg_MIG_down	0.8	0.02	0.87	0.01	0.77	0.02	0.78	0.08	0.77	0.02	0.67	0.02	0.42	0.06	0.77	0.02	0.78	0.08
ToxCast_BSK_SAg_PBMCCytotoxicity_down	0.83	0.04	0.85	0.02	0.8	0.04	0.8	0.1	0.8	0.04	0.75	0.05	0.52	0.11	0.80	0.04	0.80	0.10
ToxCast_BSK_SAg_Proliferation_down	0.81	0.03	0.82	0.03	0.77	0.02	0.73	0.05	0.79	0.02	0.75	0.03	0.51	0.05	0.78	0.02	0.73	0.04
ToxCast_BSK_SAg_SRB_down	0.8	0.02	0.86	0.02	0.77	0.02	0.8	0.05	0.76	0.02	0.73	0.02	0.49	0.04	0.76	0.02	0.80	0.05
ToxCast_BSK_hDFCGF_CollagenIII_down	0.83	0.02	0.85	0.02	0.8	0.02	0.81	0.06	0.8	0.01	0.77	0.02	0.56	0.04	0.80	0.01	0.81	0.06
ToxCast_BSK_hDFCGF_IP10_down	0.81	0.02	0.76	0.03	0.75	0.02	0.77	0.02	0.75	0.04	0.72	0.02	0.47	0.04	0.74	0.04	0.77	0.02
ToxCast_BSK_hDFCGF_MCSF_down	0.83	0.03	0.8	0.03	0.79	0.03	0.83	0.03	0.77	0.04	0.76	0.03	0.55	0.06	0.78	0.03	0.83	0.03
ToxCast_BSK_hDFCGF_MIG_down	0.81	0.01	0.84	0.02	0.77	0.02	0.78	0.12	0.76	0.05	0.7	0.02	0.46	0.05	0.76	0.05	0.79	0.11
ToxCast_BSK_hDFCGF_MMP1_down	0.82	0.03	0.83	0.03	0.78	0.03	0.76	0.04	0.78	0.04	0.7	0.03	0.45	0.05	0.78	0.04	0.77	0.04
ToxCast_BSK_hDFCGF_PAI1_down	0.79	0.02	0.84	0.02	0.75	0.02	0.75	0.05	0.75	0.04	0.71	0.02	0.45	0.03	0.75	0.03	0.75	0.04
ToxCast_BSK_hDFCGF_Proliferation_down	0.8	0.02	0.81	0.02	0.75	0.02	0.77	0.05	0.74	0.03	0.75	0.02	0.50	0.04	0.74	0.04	0.77	0.05
ToxCast_BSK_hDFCGF_SRB_down	0.81	0.02	0.87	0.03	0.79	0.02	0.81	0.07	0.78	0.01	0.74	0.03	0.51	0.06	0.78	0.01	0.81	0.07
ToxCast_BSK_hDFCGF_TIMP1_down	0.82	0.02	0.79	0.02	0.77	0.01	0.73	0.03	0.78	0.01	0.68	0.02	0.40	0.04	0.78	0.01	0.72	0.04
ToxCast_BSK_hDFCGF_VCAM1_down	0.81	0.03	0.76	0.03	0.75	0.04	0.77	0.1	0.74	0.02	0.72	0.04	0.47	0.10	0.74	0.02	0.76	0.10
ToxCast_LTEA_HepaRG_ABCB11_dn	0.78	0.01	0.86	0.02	0.75	0.01	0.76	0.03	0.74	0.02	0.72	0.02	0.47	0.03	0.74	0.02	0.76	0.03
ToxCast_LTEA_HepaRG_ABCB1_up	0.81	0.01	0.91	0.03	0.79	0.01	0.79	0.11	0.79	0.04	0.74	0.01	0.52	0.04	0.79	0.04	0.79	0.11
ToxCast_LTEA_HepaRG_ABCG2_up	0.83	0.03	0.84	0.03	0.8	0.03	0.8	0.02	0.8	0.03	0.76	0.03	0.54	0.04	0.80	0.03	0.80	0.02
ToxCast_LTEA_HepaRG_ACOX1_dn	0.81	0.04	0.79	0.03	0.76	0.04	0.8	0.09	0.75	0.04	0.71	0.05	0.47	0.09	0.75	0.05	0.80	0.09
ToxCast_LTEA_HepaRG_AFP_dn	0.8	0.05	0.94	0.03	0.78	0.04	0.78	0.05	0.78	0.06	0.77	0.04	0.55	0.07	0.78	0.06	0.79	0.05
ToxCast_LTEA_HepaRG_ALPP_dn	0.79	0.02	0.89	0.03	0.76	0.02	0.82	0.05	0.75	0.04	0.72	0.01	0.49	0.02	0.75	0.04	0.82	0.05
ToxCast_LTEA_HepaRG_APOA5_dn	0.82	0.03	0.77	0.04	0.77	0.03	0.81	0.09	0.75	0.01	0.73	0.04	0.51	0.09	0.76	0.02	0.81	0.09
ToxCast_LTEA_HepaRG_CAT_dn	0.8	0.05	0.8	0.03	0.75	0.06	0.78	0.11	0.73	0.07	0.7	0.06	0.46	0.11	0.73	0.06	0.80	0.11
ToxCast_LTEA_HepaRG_CYP1A1_up	0.8	0.04	0.61	0.06	0.67	0.04	0.65	0.05	0.74	0.1	0.62	0.05	0.33	0.09	0.75	0.10	0.65	0.05
ToxCast_LTEA_HepaRG_CYP1A2_up	0.81	0.05	0.55	0.04	0.66	0.07	0.66	0.05	0.67	0.1	0.66	0.07	0.33	0.13	0.67	0.10	0.66	0.04
ToxCast_LTEA_HepaRG_CYP2B6_up	0.83	0.03	0.73	0.05	0.77	0.02	0.75	0.03	0.78	0.04	0.77	0.02	0.54	0.04	0.78	0.04	0.75	0.03
ToxCast_LTEA_HepaRG_CYP2C19_up	0.82	0.02	0.84	0.03	0.78	0.02	0.84	0.02	0.75	0.04	0.76	0.02	0.55	0.03	0.75	0.04	0.84	0.02
ToxCast_LTEA_HepaRG_CYP2C9_dn	0.8	0.02	0.84	0.02	0.76	0.02	0.78	0.09	0.75	0.04	0.7	0.03	0.45	0.06	0.75	0.04	0.78	0.09
ToxCast_LTEA_HepaRG_CYP2E1_dn	0.8	0.01	0.95	0.01	0.79	0.01	0.8	0.02	0.79	0.02	0.79	0.01	0.59	0.02	0.79	0.03	0.80	0.02
ToxCast_LTEA_HepaRG_CYP3A4_up	0.83	0.03	0.89	0.02	0.81	0.04	0.79	0.06	0.82	0.05	0.79	0.04	0.59	0.07	0.82	0.05	0.79	0.06
ToxCast_LTEA_HepaRG_CYP3A7_up	0.82	0.03	0.72	0.03	0.75	0.02	0.75	0.05	0.74	0.02	0.7	0.03	0.43	0.06	0.74	0.02	0.75	0.05
ToxCast_LTEA_HepaRG_CYP4A11_dn	0.8	0.03	0.92	0.02	0.78	0.03	0.81	0.04	0.77	0.05	0.76	0.03	0.55	0.04	0.77	0.05	0.81	0.04
ToxCast_LTEA_HepaRG_CYP4A22_dn	0.8	0.03	0.92	0.02	0.79	0.03	0.79	0.07	0.79	0.05	0.77	0.03	0.54	0.06	0.79	0.05	0.79	0.07
ToxCast_LTEA_HepaRG_CYP7A1_dn	0.8	0.02	0.83	0.02	0.76	0.02	0.74	0.06	0.77	0.02	0.74	0.02	0.49	0.05	0.77	0.02	0.74	0.05
ToxCast_LTEA_HepaRG_DDIT3_up	0.8	0.04	0.95	0.04	0.79	0.04	0.8	0.12	0.79	0.03	0.74	0.05	0.51	0.10	0.78	0.03	0.81	0.12
ToxCast_LTEA_HepaRG_FABP1_dn	0.8	0.03	0.87	0.02	0.77	0.03	0.78	0.09	0.77	0.03	0.76	0.03	0.53	0.07	0.77	0.03	0.78	0.09
ToxCast_LTEA_HepaRG_FASN_dn	0.81	0.04	0.77	0.07	0.75	0.03	0.76	0.08	0.75	0.04	0.71	0.03	0.45	0.07	0.75	0.03	0.76	0.08
ToxCast_LTEA_HepaRG_FMO3_dn	0.78	0.02	0.93	0.02	0.76	0.02	0.78	0.05	0.75	0.02	0.72	0.02	0.48	0.04	0.75	0.02	0.78	0.06
ToxCast_LTEA_HepaRG_GSTA2_dn	0.79	0.03	0.88	0.03	0.76	0.03	0.79	0.01	0.75	0.04	0.71	0.03	0.47	0.04	0.75	0.04	0.79	0.01
ToxCast_LTEA_HepaRG_HMGCS2_dn	0.82	0.02	0.87	0.02	0.79	0.02	0.8	0.05	0.78	0.02	0.77	0.03	0.55	0.05	0.78	0.02	0.80	0.05
ToxCast_LTEA_HepaRG_IGF1_dn	0.81	0.03	0.94	0.02	0.8	0.03	0.82	0.07	0.79	0.04	0.79	0.03	0.59	0.07	0.79	0.04	0.82	0.07
ToxCast_LTEA_HepaRG_IGFBP1_up	0.81	0.03	0.87	0.02	0.79	0.03	0.83	0.05	0.77	0.03	0.75	0.03	0.52	0.05	0.77	0.02	0.82	0.05
ToxCast_LTEA_HepaRG_KRT19_dn	0.78	0.05	0.89	0.02	0.76	0.05	0.77	0.06	0.75	0.06	0.72	0.05	0.47	0.08	0.75	0.06	0.77	0.06
ToxCast_LTEA_HepaRG_LIPC_dn	0.82	0.04	0.82	0.04	0.78	0.04	0.84	0.07	0.76	0.03	0.75	0.04	0.53	0.08	0.76	0.03	0.84	0.07
ToxCast_LTEA_HepaRG_MYC_up	0.82	0.03	0.86	0.04	0.79	0.02	0.83	0.04	0.78	0.03	0.74	0.02	0.53	0.04	0.78	0.03	0.83	0.04
ToxCast_LTEA_HepaRG_PEG10_dn	0.82	0.03	0.89	0.02	0.79	0.03	0.79	0.07	0.8	0.04	0.78	0.03	0.56	0.07	0.80	0.04	0.79	0.07
ToxCast_LTEA_HepaRG_SLC22A1_dn	0.82	0.04	0.87	0.03	0.79	0.04	0.8	0.08	0.79	0.04	0.77	0.05	0.56	0.09	0.79	0.04	0.81	0.08
ToxCast_LTEA_HepaRG_SLCO1B1_dn	0.81	0.05	0.79	0.04	0.76	0.06	0.78	0.1	0.75	0.05	0.7	0.07	0.45	0.14	0.75	0.05	0.77	0.11
ToxCast_LTEA_HepaRG_THRSP_dn	0.81	0.02	0.79	0.03	0.75	0.02	0.81	0.03	0.74	0.03	0.7	0.02	0.46	0.03	0.74	0.03	0.81	0.03
ToxCast_LTEA_HepaRG_UGT1A1_up	0.83	0.04	0.8	0.04	0.78	0.04	0.79	0.08	0.78	0.04	0.77	0.04	0.55	0.08	0.78	0.04	0.79	0.07
ToxCast_NHEERL_ZF_144hpf_TERATOSCORE_up	0.82	0.04	0.84	0.03	0.79	0.05	0.77	0.08	0.82	0.1	0.77	0.05	0.56	0.09	0.82	0.09	0.77	0.08
ToxCast_OT_AR_ARSRC1_0480	0.81	0.02	0.93	0.03	0.8	0.01	0.85	0.04	0.79	0.01	0.72	0.02	0.50	0.03	0.79	0.01	0.84	0.04
ToxCast_OT_AR_ARSRC1_0960	0.81	0.02	0.95	0.02	0.8	0.01	0.82	0.04	0.79	0.01	0.75	0.02	0.54	0.03	0.79	0.01	0.82	0.04
ToxCast_OT_ER_ERaERb_0480	0.81	0.02	0.97	0.02	0.83	0.02	0.85	0.05	0.83	0.02	0.74	0.02	0.53	0.03	0.83	0.02	0.85	0.05
ToxCast_OT_ER_ERaERb_1440	0.82	0.01	0.83	0.04	0.78	0.01	0.81	0.07	0.78	0.02	0.71	0.01	0.48	0.03	0.78	0.02	0.81	0.06
ToxCast_OT_ER_ERbERb_0480	0.81	0.01	0.96	0.03	0.81	0.01	0.8	0.06	0.81	0.02	0.7	0.02	0.46	0.04	0.81	0.02	0.80	0.06
ToxCast_OT_ER_ERbERb_1440	0.82	0.02	0.68	0.03	0.73	0.02	0.8	0.06	0.72	0.04	0.65	0.02	0.40	0.03	0.72	0.04	0.80	0.06
ToxCast_OT_FXR_FXRSRC1_0480	0.82	0.03	0.96	0.02	0.81	0.03	0.83	0.04	0.8	0.03	0.76	0.04	0.55	0.07	0.80	0.03	0.83	0.04
ToxCast_OT_FXR_FXRSRC1_1440	0.81	0.01	0.85	0.02	0.78	0.01	0.8	0.05	0.77	0.02	0.71	0.01	0.48	0.02	0.77	0.02	0.80	0.05
ToxCast_TOX21_AP1_BLA_Agonist_ratio	0.81	0.01	0.91	0.01	0.79	0.01	0.84	0.03	0.79	0.01	0.69	0.01	0.46	0.03	0.79	0.01	0.84	0.03
ToxCast_TOX21_ARE_BLA_agonist_ratio	0.81	0.02	0.88	0.01	0.78	0.02	0.79	0.05	0.78	0.02	0.73	0.02	0.49	0.04	0.78	0.02	0.79	0.05
ToxCast_TOX21_AR_BLA_Agonist_ratio	0.81	0.01	0.92	0.02	0.8	0.01	0.77	0.09	0.8	0.01	0.6	0.01	0.32	0.04	0.80	0.01	0.78	0.09
ToxCast_TOX21_AR_BLA_Antagonist_ratio	0.8	0.01	0.97	0	0.8	0.01	0.79	0.02	0.8	0.02	0.73	0.01	0.50	0.02	0.80	0.02	0.80	0.02
ToxCast_TOX21_AR_LUC_MDAKB2_Agonist	0.8	0.01	0.78	0.03	0.75	0.01	0.82	0.06	0.74	0.02	0.54	0	0.26	0.02	0.74	0.02	0.81	0.06
ToxCast_TOX21_AR_LUC_MDAKB2_Antagonist_0.5nM_R1881	0.81	0.01	0.97	0.01	0.84	0.01	0.87	0.01	0.83	0.01	0.78	0.01	0.60	0.01	0.83	0.01	0.87	0.01
ToxCast_TOX21_AR_LUC_MDAKB2_Antagonist_10nM_R1881	0.81	0.01	0.97	0.01	0.81	0.01	0.82	0.02	0.81	0	0.69	0.01	0.45	0.02	0.81	0.00	0.82	0.02
ToxCast_TOX21_AhR_LUC_Agonist	0.8	0.02	0.98	0.01	0.81	0.02	0.86	0.02	0.81	0.02	0.67	0.02	0.44	0.02	0.81	0.02	0.86	0.02
ToxCast_TOX21_Aromatase_Inhibition	0.81	0.02	0.94	0.01	0.8	0.02	0.81	0.04	0.8	0.02	0.69	0.03	0.45	0.05	0.80	0.02	0.81	0.04
ToxCast_TOX21_CAR_Agonist	0.81	0.01	0.97	0.01	0.83	0.01	0.85	0.02	0.83	0.01	0.71	0.01	0.49	0.02	0.83	0.01	0.85	0.02
ToxCast_TOX21_CAR_Antagonist	0.8	0.01	0.9	0.02	0.78	0.01	0.76	0.05	0.78	0.01	0.62	0.02	0.34	0.04	0.78	0.01	0.76	0.06
ToxCast_TOX21_DT40	0.8	0.01	0.96	0.01	0.8	0.01	0.79	0.01	0.8	0.01	0.78	0.01	0.57	0.02	0.80	0.01	0.80	0.01
ToxCast_TOX21_DT40_100	0.8	0.01	0.97	0.01	0.8	0.01	0.8	0.03	0.79	0.01	0.79	0.01	0.58	0.03	0.79	0.01	0.80	0.03
ToxCast_TOX21_DT40_657	0.8	0.01	0.93	0.01	0.78	0.01	0.79	0.02	0.78	0.01	0.77	0.01	0.55	0.03	0.78	0.01	0.79	0.02
ToxCast_TOX21_ERR_Agonist	0.81	0.01	0.94	0.03	0.8	0.01	0.84	0.04	0.8	0.01	0.56	0.01	0.29	0.02	0.80	0.01	0.84	0.04
ToxCast_TOX21_ERR_Antagonist	0.81	0.02	0.97	0.01	0.8	0.02	0.82	0.04	0.8	0.02	0.75	0.02	0.54	0.04	0.80	0.02	0.82	0.04
ToxCast_TOX21_ERa_BLA_Agonist_ratio	0.81	0.02	0.96	0.03	0.8	0.02	0.83	0.05	0.8	0.02	0.58	0.01	0.31	0.02	0.80	0.02	0.83	0.05
ToxCast_TOX21_ERa_BLA_Antagonist_ratio	0.8	0.02	0.98	0.01	0.8	0.02	0.81	0.05	0.8	0.02	0.69	0.02	0.45	0.04	0.80	0.02	0.81	0.05
ToxCast_TOX21_ERa_LUC_VM7_Agonist	0.81	0.01	0.65	0.02	0.7	0.02	0.76	0.02	0.69	0.02	0.61	0.01	0.33	0.02	0.69	0.02	0.76	0.02
ToxCast_TOX21_ERa_LUC_VM7_Antagonist_0.1nM_E2	0.8	0.01	0.99	0	0.8	0.01	0.82	0.04	0.8	0.01	0.69	0.01	0.46	0.02	0.80	0.01	0.82	0.04
ToxCast_TOX21_ERa_LUC_VM7_Antagonist_0.5nM_E2	0.81	0.01	0.98	0.01	0.81	0.01	0.83	0.05	0.8	0.01	0.68	0.01	0.44	0.03	0.80	0.01	0.83	0.05
ToxCast_TOX21_ERb_BLA_Antagonist_ratio	0.8	0.02	0.99	0.01	0.8	0.02	0.81	0.02	0.79	0.02	0.74	0.02	0.51	0.03	0.80	0.02	0.81	0.02
ToxCast_TOX21_ESRE_BLA_ratio	0.81	0.01	0.94	0.02	0.79	0.01	0.78	0.06	0.8	0.01	0.54	0.01	0.24	0.03	0.80	0.01	0.78	0.06
ToxCast_TOX21_FXR_BLA_antagonist_ratio	0.81	0.02	0.98	0.01	0.8	0.01	0.82	0.02	0.8	0.02	0.71	0.02	0.48	0.03	0.80	0.02	0.82	0.02
ToxCast_TOX21_GR_BLA_Agonist_ratio	0.8	0.02	0.98	0.01	0.81	0.01	0.85	0.06	0.81	0.01	0.6	0.01	0.34	0.03	0.81	0.01	0.85	0.06
ToxCast_TOX21_GR_BLA_Antagonist_ratio	0.81	0.01	0.95	0.02	0.8	0.01	0.8	0.05	0.8	0.01	0.65	0.01	0.39	0.03	0.80	0.01	0.80	0.05
ToxCast_TOX21_H2AX_HTRF_CHO_Agonist_ratio	0.81	0.02	0.87	0.02	0.78	0.02	0.82	0.06	0.78	0.02	0.6	0.01	0.33	0.02	0.78	0.02	0.82	0.06
ToxCast_TOX21_HDAC_Inhibition	0.81	0.01	0.94	0	0.86	0.01	0.88	0.03	0.86	0.02	0.69	0.01	0.47	0.01	0.86	0.02	0.87	0.03
ToxCast_TOX21_HRE_BLA_Agonist_ratio	0.81	0.01	0.98	0.01	0.8	0.01	0.82	0.05	0.8	0.01	0.57	0.01	0.30	0.03	0.80	0.01	0.82	0.05
ToxCast_TOX21_HSE_BLA_agonist_ratio	0.79	0.01	0.86	0.03	0.75	0.01	0.76	0.03	0.75	0.01	0.57	0.01	0.29	0.03	0.75	0.01	0.76	0.03
ToxCast_TOX21_MMP_fitc	0.8	0.01	0.96	0.02	0.84	0.02	0.84	0.03	0.84	0.02	0.64	0.02	0.39	0.02	0.84	0.02	0.84	0.03
ToxCast_TOX21_MMP_ratio_down	0.81	0.01	0.95	0.01	0.85	0.01	0.87	0.02	0.85	0.01	0.78	0.01	0.60	0.02	0.85	0.01	0.87	0.02
ToxCast_TOX21_MMP_ratio_up	0.8	0.01	0.97	0.02	0.82	0.02	0.85	0.06	0.82	0.02	0.59	0.01	0.33	0.01	0.82	0.02	0.85	0.06
ToxCast_TOX21_MMP_rhodamine	0.79	0.01	0.93	0	0.85	0.01	0.85	0.02	0.85	0.01	0.76	0.01	0.56	0.02	0.85	0.01	0.85	0.02
ToxCast_TOX21_PGC_ERR_Agonist	0.81	0	0.91	0.03	0.8	0.01	0.77	0.09	0.8	0.01	0.56	0.01	0.27	0.04	0.80	0.01	0.76	0.09
ToxCast_TOX21_PGC_ERR_Antagonist	0.81	0.03	0.92	0.02	0.8	0.02	0.81	0.04	0.79	0.03	0.69	0.03	0.45	0.05	0.79	0.03	0.81	0.04
ToxCast_TOX21_PPARd_BLA_antagonist_ratio	0.81	0.01	0.89	0.01	0.78	0.01	0.81	0.01	0.78	0.01	0.61	0.01	0.35	0.01	0.78	0.01	0.81	0.01
ToxCast_TOX21_PPARg_BLA_antagonist_ratio	0.8	0.02	0.97	0.01	0.79	0.02	0.79	0.05	0.79	0.02	0.65	0.02	0.40	0.03	0.79	0.02	0.79	0.05
ToxCast_TOX21_PR_BLA_Antagonist_ratio	0.81	0.01	0.97	0.01	0.83	0.01	0.83	0.01	0.83	0.01	0.8	0.01	0.61	0.01	0.83	0.01	0.83	0.01
ToxCast_TOX21_RAR_LUC_Agonist	0.8	0.02	0.98	0.01	0.81	0.02	0.85	0.05	0.81	0.02	0.57	0.01	0.30	0.02	0.81	0.02	0.84	0.05
ToxCast_TOX21_RAR_LUC_Antagonist	0.8	0.01	0.94	0.02	0.79	0.01	0.79	0.03	0.79	0.01	0.66	0.02	0.40	0.03	0.79	0.01	0.79	0.03
ToxCast_TOX21_RORg_LUC_CHO_Antagonist	0.81	0.01	0.98	0.01	0.81	0.01	0.82	0.03	0.81	0.02	0.68	0.01	0.44	0.02	0.81	0.02	0.82	0.03
ToxCast_TOX21_RXR_BLA_Agonist_ratio	0.81	0.01	0.48	0.03	0.61	0.01	0.7	0.03	0.61	0.01	0.45	0.01	0.13	0.02	0.61	0.01	0.69	0.04
ToxCast_TOX21_SBE_BLA_Antagonist_ratio	0.8	0.02	0.99	0	0.8	0.02	0.8	0.01	0.8	0.02	0.7	0.02	0.47	0.02	0.80	0.02	0.81	0.02
ToxCast_TOX21_SSH_3T3_GLI3_Antagonist	0.81	0.01	0.89	0.02	0.78	0.01	0.79	0.04	0.78	0.02	0.72	0.01	0.48	0.02	0.78	0.02	0.79	0.04
ToxCast_TOX21_TR_LUC_GH3_Antagonist	0.81	0.01	0.98	0	0.82	0.01	0.84	0.01	0.82	0.01	0.79	0.01	0.60	0.02	0.81	0.01	0.84	0.01
ToxCast_TOX21_TSHR_Agonist_ratio	0.8	0.01	0.9	0.01	0.78	0.01	0.83	0.04	0.77	0.01	0.57	0.01	0.31	0.02	0.77	0.01	0.82	0.04
ToxCast_TOX21_TSHR_Antagonist_ratio	0.81	0.01	0.91	0.03	0.79	0	0.83	0.07	0.78	0.01	0.54	0.01	0.27	0.03	0.78	0.01	0.83	0.08
ToxCast_TOX21_VDR_BLA_antagonist_ratio	0.81	0.02	0.93	0.01	0.79	0.02	0.82	0.05	0.79	0.02	0.6	0.01	0.34	0.03	0.79	0.02	0.82	0.05
ToxCast_TOX21_p53_BLA_p1_ratio	0.81	0.02	0.92	0.01	0.8	0.02	0.86	0.06	0.79	0.02	0.64	0.02	0.41	0.04	0.79	0.02	0.87	0.06
ToxCast_TOX21_p53_BLA_p2_ratio	0.81	0.01	0.88	0.01	0.78	0.01	0.81	0.03	0.78	0.01	0.65	0.01	0.39	0.02	0.78	0.01	0.81	0.03
ToxCast_TOX21_p53_BLA_p3_ratio	0.81	0.01	0.87	0.01	0.78	0.01	0.83	0.02	0.78	0.01	0.63	0.01	0.38	0.02	0.78	0.01	0.83	0.02
ToxCast_TOX21_p53_BLA_p4_ratio	0.8	0.01	0.92	0.02	0.79	0.01	0.79	0.01	0.79	0.01	0.64	0.01	0.38	0.02	0.79	0.01	0.79	0.02
ToxCast_TOX21_p53_BLA_p5_ratio	0.81	0.01	0.88	0.01	0.78	0.01	0.78	0.02	0.78	0.01	0.63	0.01	0.36	0.01	0.78	0.01	0.78	0.02
ToxCast_UPITT_HCI_U2OS_AR_TIF2_Nucleoli_Agonist	0.8	0.03	0.77	0.03	0.74	0.04	0.77	0.09	0.73	0.05	0.63	0.04	0.36	0.07	0.73	0.05	0.78	0.10
ToxCast_UPITT_HCI_U2OS_AR_TIF2_Nucleoli_Antagonist	0.82	0.03	0.81	0.03	0.78	0.03	0.74	0.03	0.79	0.04	0.73	0.03	0.48	0.04	0.78	0.03	0.74	0.03
ToxCast_UPITT_HCI_U2OS_AR_TIF2_Nucleoli_Cytoplasm_Ratio_Antagonist	0.82	0.03	0.78	0.01	0.77	0.04	0.83	0.06	0.76	0.04	0.66	0.04	0.42	0.07	0.76	0.04	0.83	0.06
ToxCast_NCCT_HEK293T_CellTiterGLO	0.83	0.03	0.84	0.03	0.8	0.04	0.83	0.03	0.76	0.06	0.79	0.04	0.59	0.07	0.76	0.06	0.83	0.02
