# Supplementary material for: ChemBioSim: Enhancing Conformal Prediction of In Vivo Toxicity by Use of Predicted Bioactivities
Source: J Chem Inf Model. 2021 Jun 21;61(7):3255–72. doi: 10.1021/acs.jcim.1c00451 (PMC8317154; doi:10.1021/acs.jcim.1c00451)
Supplement: Supplementary file 2 — ci1c00451_si_002.zip [file ci1c00451_si_002.zip › Table_S7.csv]

Endpoint	Descriptor	Validity	Validity_std	Efficiency	Efficiency_std	Overall_accuracy	Accuracy_std	Accuracy_active	Accuracy_active_std	Accuracy_inactive	Accuracy_inactive_std	F1_score	F1_score_std	MCC	MCC_std	Sensitivity	Sensitivity_std	Specificity	Specificity_std
MNT	CHEM	0.79	0.01	0.73	0.03	0.71	0.02	0.78	0.06	0.7	0.03	0.65	0.02	0.38	0.04	0.70	0.03	0.78	0.06
MNT	BIO	0.82	0.02	0.75	0.04	0.76	0.02	0.78	0.09	0.76	0.04	0.69	0.02	0.44	0.05	0.76	0.04	0.78	0.09
MNT	CHEMBIO	0.83	0.02	0.77	0.03	0.78	0.03	0.79	0.07	0.78	0.03	0.7	0.03	0.46	0.05	0.77	0.03	0.79	0.07
DILI	CHEM	0.81	0.04	0.82	0.06	0.77	0.03	0.77	0.05	0.77	0.08	0.76	0.03	0.53	0.06	0.77	0.08	0.77	0.05
DILI	BIO	0.82	0.03	0.79	0.05	0.77	0.03	0.77	0.04	0.77	0.08	0.76	0.03	0.53	0.07	0.77	0.08	0.77	0.04
DILI	CHEMBIO	0.82	0.03	0.8	0.06	0.78	0.03	0.78	0.03	0.78	0.07	0.77	0.03	0.54	0.06	0.78	0.07	0.78	0.03
DICC	CHEM	0.82	0.02	0.83	0.04	0.78	0.01	0.79	0.02	0.77	0.02	0.76	0.01	0.53	0.03	0.77	0.02	0.79	0.02
DICC	BIO	0.8	0.02	0.98	0.01	0.81	0.01	0.84	0.04	0.8	0.02	0.79	0.02	0.60	0.03	0.80	0.02	0.84	0.04
DICC	CHEMBIO	0.79	0.02	0.97	0.01	0.82	0.01	0.85	0.03	0.8	0.02	0.8	0.01	0.61	0.03	0.80	0.02	0.85	0.03
