# Supplementary material for: ChemBioSim: Enhancing Conformal Prediction of In Vivo Toxicity by Use of Predicted Bioactivities
Source: J Chem Inf Model. 2021 Jun 21;61(7):3255–72. doi: 10.1021/acs.jcim.1c00451 (PMC8317154; doi:10.1021/acs.jcim.1c00451)
Supplement: Supplementary file 2 — ci1c00451_si_002.zip [file ci1c00451_si_002.zip › Table_S9.csv]

Endpoint	Feature type	Feature*	Feature importance**
MNT	BIO	p1 AMES	1
	BIO	p0 AMES	1
	BIO	p1 eMolTox - Mutagenicity	0.96
	BIO	p0 eMolTox - Mutagenicity	0.9
	BIO	p1 eMolTox - Agonist of the p53 signaling pathway	0.76
	BIO	p0 eMolTox - Agonist of the p53 signaling pathway	0.61
	BIO	p1 ToxCast - TOX21 CAR Antagonist	0.52
	BIO	p0 ToxCast - TOX21 CAR Antagonist	0.52
	BIO	p1 ToxCast - TOX21 p53 BLA p3 ratio	0.47
	BIO	p1 eMolTox - Antagonist of the farnesoid-X-receptor (FXR) signaling pathway	0.4
	BIO	p1 ToxCast - TOX21 p53 BLA p5 ratio	0.39
	BIO	p0 eMolTox - Activator the aryl hydrocarbon receptor (AhR) signaling pathway	0.38
	BIO	p0 eMolTox - Antagonist of the farnesoid-X-receptor (FXR) signaling pathway	0.38
	BIO	p0 ToxCast - TOX21 p53 BLA p5 ratio	0.36
	BIO	p1 ToxCast - TOX21 p53 BLA p2 ratio	0.36
DILI	CHEM	Physicochemical descriptor (smr VSA10)	1
	BIO	p0 eMolTox - Modulator of Kappa opioid receptor***	0.86
	BIO	p1 eMolTox - Modulator of Kappa opioid receptor***	0.84
	BIO	p0 Bioavailability	0.84
	BIO	p1 Bioavailability	0.83
	BIO	p1 eMolTox - Modulator of Mu opioid receptor***	0.83
	BIO	p0 eMolTox - Modulator of Mu opioid receptor***	0.8
	BIO	p0 eMolTox - Modulator of Muscarinic acetylcholine receptor M4***	0.79
	BIO	p1 eMolTox - Modulator of Muscarinic acetylcholine receptor M4***	0.65
	BIO	p1 eMolTox - Modulator of Delta opioid receptor***	0.63
	BIO	p0 eMolTox - Modulator of Muscarinic acetylcholine receptor M3***	0.62
	BIO	p0 eMolTox - Modulator of Delta opioid receptor***	0.61
	BIO	p0 eMolTox - Modulator of Muscarinic acetylcholine receptor M2***	0.6
	BIO	p1 eMolTox - Modulator of Muscarinic acetylcholine receptor M3***	0.59
	BIO	p0 eMolTox - Modulator of Muscarinic acetylcholine receptor M5***	0.58
DICC	BIO	p1 Bioavailability	1
	BIO	p0 ToxCast - TOX21 ERa LUC VM7 agonist	0.93
	BIO	p1 ToxCast - TOX21 ERa LUC VM7 agonist	0.83
	BIO	p0 Bioavailability	0.81
	BIO	p0 eMolTox - Agonist of the RXR signaling pathway	0.69
	BIO	p0 ToxCast - TOX21 HDAC Inhibition	0.6
	BIO	p0 ToxCast - TOX21 RXR BLA Agonist ratio	0.56
	BIO	p1 eMolTox - Agonist of the RXR signaling pathway	0.52
	BIO	p1 eMolTox - Induce Phospholipidosis	0.5
	BIO	p1 ToxCast - TOX21 p53 BLA p2 ratio	0.49
	BIO	p0 ToxCast - TOX21 p53 BLA p3 ratio	0.49
	BIO	p1 eMolTox - Differential cytotoxicity against isogenic chicken DT40 cell lines with known DNA damage response pathways - Rad54Ku70 mutant cell line	0.49
	BIO	p1 ToxCast - TOX21 p53 BLA p3 ratio	0.47
	BIO	p0 ToxCast - TOX21 DT40 657	0.47
	BIO	p1 ToxCast - TOX21 DT40 657	0.47
* p0 and p1 denote the predicted p-values for the inactive (0) and active (1) classes.
** Normalized mean feature importance over 5-fold CV.
*** Features related to modulators of G protein-coupled receptors.
