# Supplementary material for: ChemBioSim: Enhancing Conformal Prediction of In Vivo Toxicity by Use of Predicted Bioactivities
Source: J Chem Inf Model. 2021 Jun 21;61(7):3255–72. doi: 10.1021/acs.jcim.1c00451 (PMC8317154; doi:10.1021/acs.jcim.1c00451)
Supplement: Supplementary file 3 — ci1c00451_si_003.zip [file ci1c00451_si_003.zip]

Archive with 1 entries (1 files):
- molecule_preparation_ChemBioSim.knwf
